# Supplementary material for: Daphnia magna diapause-interrupted embryogenesis has changes in histone modifications at H3K9
Source: Epigenetics Chromatin. 2026 Jan 24;19:7. doi: 10.1186/s13072-025-00658-7 (PMC12849332; doi:10.1186/s13072-025-00658-7)
Supplement: Supplementary file 1 — Supplementary material 1 [file 13072_2025_658_MOESM1_ESM.xlsx]

## Sheet: H3K9me3 intensity
Table 1: raw data quantification of H3K9me3 fluorescence intensity in D. magna continuously developing and diapause-interrupted embryos.
Slide	Stage	Mean	Type
slide3	stage II	13	continuously developing embryos
slide3	stage II	16	continuously developing embryos
slide1	stage II	19.392	continuously developing embryos
slide3	stage II	20	continuously developing embryos
slide3	stage II	20	continuously developing embryos
slide3	stage II	21	continuously developing embryos
slide3	stage II	22	continuously developing embryos
slide1	stage II	22.684	continuously developing embryos
slide1	stage II	22.823	continuously developing embryos
slide3	stage II	23	continuously developing embryos
slide3	stage II	24	continuously developing embryos
slide3	stage II	24	continuously developing embryos
slide3	stage II	24	continuously developing embryos
slide3	stage II	25	continuously developing embryos
slide3	stage II	25	continuously developing embryos
slide3	stage II	25	continuously developing embryos
slide1	stage II	25.152	continuously developing embryos
slide2	stage II	25.227	continuously developing embryos
slide1	stage II	25.952	continuously developing embryos
slide1	stage II	26.77	continuously developing embryos
slide3	stage II	27	continuously developing embryos
slide1	stage II	27.217	continuously developing embryos
slide1	stage II	27.535	continuously developing embryos
slide1	stage II	27.591	continuously developing embryos
slide3	stage II	28	continuously developing embryos
slide2	stage II	28.171	continuously developing embryos
slide1	stage II	28.343	continuously developing embryos
slide2	stage II	29.041	continuously developing embryos
slide2	stage II	30.109	continuously developing embryos
slide1	stage II	30.348	continuously developing embryos
slide2	stage II	30.621	continuously developing embryos
slide2	stage II	30.667	continuously developing embryos
slide2	stage II	30.819	continuously developing embryos
slide3	stage II	31	continuously developing embryos
slide2	stage II	31.039	continuously developing embryos
slide1	stage II	31.256	continuously developing embryos
slide2	stage II	31.323	continuously developing embryos
slide1	stage II	31.454	continuously developing embryos
slide1	stage II	31.569	continuously developing embryos
slide1	stage II	32.182	continuously developing embryos
slide2	stage II	33.099	continuously developing embryos
slide3	stage II	34	continuously developing embryos
slide3	stage II	34	continuously developing embryos
slide2	stage II	34.016	continuously developing embryos
slide1	stage II	34.042	continuously developing embryos
slide1	stage II	34.331	continuously developing embryos
slide1	stage II	34.605	continuously developing embryos
slide2	stage II	34.647	continuously developing embryos
slide2	stage II	34.953	continuously developing embryos
slide2	stage II	35.104	continuously developing embryos
slide2	stage II	35.664	continuously developing embryos
slide3	stage II	36	continuously developing embryos
slide3	stage II	36	continuously developing embryos
slide3	stage II	36	continuously developing embryos
slide1	stage II	36.275	continuously developing embryos
slide1	stage II	36.486	continuously developing embryos
slide2	stage II	37.225	continuously developing embryos
slide2	stage II	37.546	continuously developing embryos
slide2	stage II	37.565	continuously developing embryos
slide2	stage II	37.858	continuously developing embryos
slide3	stage II	38	continuously developing embryos
slide1	stage II	38.372	continuously developing embryos
slide1	stage II	38.985	continuously developing embryos
slide2	stage II	39.403	continuously developing embryos
slide1	stage II	39.455	continuously developing embryos
slide2	stage II	39.867	continuously developing embryos
slide2	stage II	39.881	continuously developing embryos
slide2	stage II	39.935	continuously developing embryos
slide2	stage II	40.424	continuously developing embryos
slide2	stage II	41.416	continuously developing embryos
slide2	stage II	41.927	continuously developing embryos
slide1	stage II	41.938	continuously developing embryos
slide2	stage II	42.023	continuously developing embryos
slide2	stage II	42.484	continuously developing embryos
slide1	stage II	42.8	continuously developing embryos
slide2	stage II	44.049	continuously developing embryos
slide1	stage II	44.662	continuously developing embryos
slide1	stage II	45.788	continuously developing embryos
slide2	stage II	45.841	continuously developing embryos
slide1	stage II	45.942	continuously developing embryos
slide1	stage II	47.392	continuously developing embryos
slide1	stage II	47.757	continuously developing embryos
slide2	stage II	47.78	continuously developing embryos
slide2	stage II	47.971	continuously developing embryos
slide2	stage II	48.21	continuously developing embryos
slide2	stage II	48.294	continuously developing embryos
slide1	stage II	49.779	continuously developing embryos
slide2	stage II	51.185	continuously developing embryos
slide1	stage II	52.499	continuously developing embryos
slide1	stage II	53.032	continuously developing embryos
slide1	stage II	53.726	continuously developing embryos
slide3	stage II	56	continuously developing embryos
slide3	stage II	67	continuously developing embryos
slide3	stage II	70	continuously developing embryos
slide1	stage II	70.164	continuously developing embryos
slide3	stage II	74	continuously developing embryos
slide3	stage II	76	continuously developing embryos
slide3	stage II	83	continuously developing embryos
slide3	stage II	89	continuously developing embryos
slide3	stage II	26.16	continuously developing embryos
slide3	stage II	62.1	continuously developing embryos
slide3	stage II	40.93	continuously developing embryos
slide3	stage II	32.69	continuously developing embryos
slide3	stage II	25.92	continuously developing embryos
slide3	stage II	55.19	continuously developing embryos
slide6	stage III	43.725	continuously developing embryos
slide6	stage III	45.368	continuously developing embryos
slide6	stage III	47.025	continuously developing embryos
slide6	stage III	52.259	continuously developing embryos
slide6	stage III	47.149	continuously developing embryos
slide6	stage III	47.552	continuously developing embryos
slide6	stage III	49.527	continuously developing embryos
slide6	stage III	46.123	continuously developing embryos
slide6	stage III	40.325	continuously developing embryos
slide6	stage III	56.33	continuously developing embryos
slide6	stage III	46.807	continuously developing embryos
slide6	stage III	39.665	continuously developing embryos
slide6	stage III	43.767	continuously developing embryos
slide6	stage III	35.027	continuously developing embryos
slide6	stage III	28.888	continuously developing embryos
slide6	stage III	27.81	continuously developing embryos
slide6	stage III	29.367	continuously developing embryos
slide6	stage III	30.973	continuously developing embryos
slide6	stage III	29.329	continuously developing embryos
slide6	stage III	23.374	continuously developing embryos
slide6	stage III	38.194	continuously developing embryos
slide6	stage III	30.861	continuously developing embryos
slide6	stage III	21.739	continuously developing embryos
slide6	stage III	22.873	continuously developing embryos
slide6	stage III	23.2541	continuously developing embryos
slide6	stage III	22.764	continuously developing embryos
slide6	stage III	23.859	continuously developing embryos
slide6	stage III	22.1487	continuously developing embryos
slide6	stage III	59.94	continuously developing embryos
slide6	stage III	63.137	continuously developing embryos
slide6	stage III	69.548	continuously developing embryos
slide6	stage III	63.914	continuously developing embryos
slide6	stage III	59.41	continuously developing embryos
slide6	stage III	62.255	continuously developing embryos
slide6	stage III	54.477	continuously developing embryos
slide6	stage III	68.538	continuously developing embryos
slide6	stage III	28.026	continuously developing embryos
slide6	stage III	26.573	continuously developing embryos
slide6	stage III	27.285	continuously developing embryos
slide6	stage III	30.6554	continuously developing embryos
slide6	stage III	37.719	continuously developing embryos
slide6	stage III	41.089	continuously developing embryos
slide6	stage III	41.838	continuously developing embryos
slide6	stage III	35.709	continuously developing embryos
slide6	stage III	30.206	continuously developing embryos
slide6	stage III	37.56	continuously developing embryos
slide6	stage III	32.328	continuously developing embryos
slide6	stage III	28.273	continuously developing embryos
slide6	stage III	25.773	continuously developing embryos
slide6	stage III	37.415	continuously developing embryos
slide6	stage III	35.891	continuously developing embryos
slide6	stage III	29.493	continuously developing embryos
slide6	stage III	32.263	continuously developing embryos
slide6	stage III	39.891	continuously developing embryos
slide6	stage III	47.365	continuously developing embryos
slide6	stage III	32.843	continuously developing embryos
slide6	stage III	44.847	continuously developing embryos
slide6	stage III	25.227	continuously developing embryos
slide6	stage III	23.312	continuously developing embryos
slide6	stage III	20.791	continuously developing embryos
slide6	stage III	23.182	continuously developing embryos
slide6	stage III	25.244	continuously developing embryos
slide6	stage III	38.247	continuously developing embryos
slide6	stage III	34.783	continuously developing embryos
slide6	stage III	24.651	continuously developing embryos
slide6	stage III	41.065	continuously developing embryos
slide6	stage III	38.451	continuously developing embryos
slide6	stage III	45.424	continuously developing embryos
slide6	stage III	47.567	continuously developing embryos
slide6	stage III	48.609	continuously developing embryos
slide6	stage III	37.195	continuously developing embryos
slide6	stage III	45.918	continuously developing embryos
slide6	stage III	53.575	continuously developing embryos
slide6	stage III	50.623	continuously developing embryos
slide6	stage III	51.034	continuously developing embryos
slide6	stage III	70.197	continuously developing embryos
slide6	stage III	59.404	continuously developing embryos
slide6	stage III	69.442	continuously developing embryos
slide6	stage III	66.309	continuously developing embryos
slide6	stage III	55.12	continuously developing embryos
slide6	stage III	58.564	continuously developing embryos
slide6	stage III	41.612	continuously developing embryos
slide6	stage III	53.279	continuously developing embryos
slide6	stage III	41.763	continuously developing embryos
slide6	stage III	46.281	continuously developing embryos
slide6	stage III	53.122	continuously developing embryos
slide6	stage III	41.935	continuously developing embryos
slide6	stage III	40.769	continuously developing embryos
slide6	stage III	47.669	continuously developing embryos
slide6	stage III	39.8	continuously developing embryos
slide6	stage III	45.904	continuously developing embryos
slide6	stage III	42.46	continuously developing embryos
slide6	stage III	25.849	continuously developing embryos
slide6	stage III	56.803	continuously developing embryos
slide6	stage III	30.924	continuously developing embryos
slide6	stage III	35.247	continuously developing embryos
slide6	stage III	45.692	continuously developing embryos
slide6	stage III	36.611	continuously developing embryos
slide6	stage III	45.41	continuously developing embryos
slide6	stage III	30.698	continuously developing embryos
slide6	stage III	30.01	continuously developing embryos
slide6	stage III	54.549	continuously developing embryos
slide6	stage III	40.586	continuously developing embryos
slide6	stage III	37.094	continuously developing embryos
slide6	stage III	43.014	continuously developing embryos
slide6	stage III	45.201	continuously developing embryos
slide6	stage III	37.418	continuously developing embryos
slide6	stage III	35.541	continuously developing embryos
slide6	stage III	42.623	continuously developing embryos
slide6	stage III	30.226	continuously developing embryos
slide6	stage III	33.771	continuously developing embryos
slide6	stage III	31.295	continuously developing embryos
slide6	stage III	30.479	continuously developing embryos
slide6	stage III	45.935	continuously developing embryos
slide6	stage III	29.653	continuously developing embryos
slide6	stage III	51.645	continuously developing embryos
slide6	stage III	55.253	continuously developing embryos
slide6	stage III	56.158	continuously developing embryos
slide6	stage III	60.325	continuously developing embryos
slide6	stage III	68.925	continuously developing embryos
slide2	stage III	33.156	continuously developing embryos
slide2	stage III	36.458	continuously developing embryos
slide2	stage III	32.746	continuously developing embryos
slide2	stage III	40.256	continuously developing embryos
slide2	stage III	41.953	continuously developing embryos
slide2	stage III	45.514	continuously developing embryos
slide2	stage III	28.136	continuously developing embryos
slide2	stage III	19.526	continuously developing embryos
slide2	stage III	28.647	continuously developing embryos
slide2	stage III	24.165	continuously developing embryos
slide2	stage III	28.416	continuously developing embryos
slide2	stage III	26.473	continuously developing embryos
slide2	stage III	23.574	continuously developing embryos
slide2	stage III	42.168	continuously developing embryos
slide2	stage III	41.892	continuously developing embryos
slide2	stage III	28.625	continuously developing embryos
slide2	stage III	38.416	continuously developing embryos
slide2	stage III	54.235	continuously developing embryos
slide2	stage III	40.526	continuously developing embryos
slide2	stage III	46.328	continuously developing embryos
slide2	stage III	42.752	continuously developing embryos
slide2	stage III	41.548	continuously developing embryos
slide2	stage III	47.942	continuously developing embryos
slide2	stage III	50.956	continuously developing embryos
slide2	stage III	50.472	continuously developing embryos
slide2	stage III	49.522	continuously developing embryos
slide2	stage III	42.654	continuously developing embryos
slide2	stage III	47.163	continuously developing embryos
slide2	stage III	40.452	continuously developing embryos
slide2	stage III	46.052	continuously developing embryos
slide2	stage III	56.503	continuously developing embryos
slide2	stage III	39.054	continuously developing embryos
slide2	stage III	46.109	continuously developing embryos
slide2	stage III	47.621	continuously developing embryos
slide2	stage III	56.402	continuously developing embryos
slide2	stage III	44.305	continuously developing embryos
slide2	stage III	55.961	continuously developing embryos
slide2	stage III	49.056	continuously developing embryos
slide2	stage III	51.078	continuously developing embryos
slide2	stage III	59.406	continuously developing embryos
slide2	stage III	52.306	continuously developing embryos
slide2	stage III	39.649	continuously developing embryos
slide2	stage III	34.519	continuously developing embryos
slide2	stage III	43.056	continuously developing embryos
slide2	stage III	46.953	continuously developing embryos
slide2	stage III	41.563	continuously developing embryos
slide2	stage III	38.402	continuously developing embryos
slide2	stage III	33.051	continuously developing embryos
slide2	stage III	42.518	continuously developing embryos
slide2	stage III	43.92	continuously developing embryos
slide2	stage III	48.705	continuously developing embryos
slide2	stage III	44.055	continuously developing embryos
slide2	stage III	46.512	continuously developing embryos
slide2	stage III	46.802	continuously developing embryos
slide2	stage III	38.925	continuously developing embryos
slide2	stage III	34.055	continuously developing embryos
slide2	stage III	34.067	continuously developing embryos
slide2	stage III	37.625	continuously developing embryos
slide2	stage III	35.614	continuously developing embryos
slide2	stage III	39.618	continuously developing embryos
slide2	stage III	41.905	continuously developing embryos
slide2	stage III	36.518	continuously developing embryos
slide2	stage III	55.69	continuously developing embryos
slide2	stage III	55.618	continuously developing embryos
slide2	stage III	57.846	continuously developing embryos
slide2	stage III	42.506	continuously developing embryos
slide2	stage III	60.859	continuously developing embryos
slide2	stage III	67.512	continuously developing embryos
slide2	stage III	36.064	continuously developing embryos
slide2	stage III	50.642	continuously developing embryos
slide2	stage III	36.719	continuously developing embryos
slide2	stage III	43.058	continuously developing embryos
slide2	stage III	38.416	continuously developing embryos
slide2	stage III	40.615	continuously developing embryos
slide2	stage III	39.518	continuously developing embryos
slide2	stage III	39.615	continuously developing embryos
slide2	stage III	43.502	continuously developing embryos
slide2	stage III	62.91	continuously developing embryos
slide2	stage III	57.605	continuously developing embryos
slide2	stage III	44.81	continuously developing embryos
slide2	stage III	58.918	continuously developing embryos
slide2	stage III	48.602	continuously developing embryos
slide2	stage III	51.908	continuously developing embryos
slide2	stage III	62.71	continuously developing embryos
slide2	stage III	50.624	continuously developing embryos
slide2	stage III	47.615	continuously developing embryos
slide2	stage III	53.15	continuously developing embryos
slide2	stage III	47.92	continuously developing embryos
slide2	stage III	58.416	continuously developing embryos
slide2	stage III	53.621	continuously developing embryos
slide2	stage III	45.402	continuously developing embryos
slide2	stage III	32.953	continuously developing embryos
slide2	stage III	28.912	continuously developing embryos
slide2	stage III	44.687	continuously developing embryos
slide2	stage III	48.618	continuously developing embryos
slide2	stage III	36.824	continuously developing embryos
slide2	stage III	31.509	continuously developing embryos
slide2	stage III	40.917	continuously developing embryos
slide2	stage III	40.957	continuously developing embryos
slide2	stage III	45.941	continuously developing embryos
slide2	stage III	34.51	continuously developing embryos
slide2	stage III	47.952	continuously developing embryos
slide2	stage III	42.95	continuously developing embryos
slide2	stage III	40.982	continuously developing embryos
slide2	stage III	34.0157	continuously developing embryos
slide2	stage III	38.65	continuously developing embryos
slide2	stage III	38.842	continuously developing embryos
slide2	stage III	43.9854	continuously developing embryos
slide2	stage III	39.156	continuously developing embryos
slide2	stage III	53.0299	continuously developing embryos
slide2	stage III	52.92	continuously developing embryos
slide2	stage III	48.951	continuously developing embryos
slide2	stage III	47.92	continuously developing embryos
slide2	stage III	53.952	continuously developing embryos
slide2	stage III	43.0159	continuously developing embryos
slide2	stage III	48.16	continuously developing embryos
slide2	stage III	46.8102	continuously developing embryos
slide2	stage III	40.942	continuously developing embryos
slide2	stage III	41.2591	continuously developing embryos
slide2	stage III	50.6512	continuously developing embryos
slide3	stage III	12.94	continuously developing embryos
slide3	stage III	10.31	continuously developing embryos
slide3	stage III	10.33	continuously developing embryos
slide3	stage III	15.96	continuously developing embryos
slide3	stage III	27.966	continuously developing embryos
slide3	stage III	28.645	continuously developing embryos
slide3	stage III	30.821	continuously developing embryos
slide3	stage III	33.526	continuously developing embryos
slide3	stage III	29.274	continuously developing embryos
slide3	stage III	35.206	continuously developing embryos
slide3	stage III	35.093	continuously developing embryos
slide3	stage III	27.264	continuously developing embryos
slide3	stage III	37.268	continuously developing embryos
slide3	stage III	47.244	continuously developing embryos
slide3	stage III	27.611	continuously developing embryos
slide3	stage III	25.93	continuously developing embryos
slide3	stage III	27.865	continuously developing embryos
slide3	stage III	30.085	continuously developing embryos
slide3	stage III	32.864	continuously developing embryos
slide3	stage III	34.629	continuously developing embryos
slide3	stage III	26.056	continuously developing embryos
slide3	stage III	29.755	continuously developing embryos
slide3	stage III	23.565	continuously developing embryos
slide3	stage III	32.396	continuously developing embryos
slide3	stage III	25.8021	continuously developing embryos
slide3	stage III	24.048	continuously developing embryos
slide3	stage III	36.328	continuously developing embryos
slide3	stage III	33.635	continuously developing embryos
slide3	stage III	38.632	continuously developing embryos
slide3	stage III	25.179	continuously developing embryos
slide3	stage III	29.117	continuously developing embryos
slide3	stage III	31.41	continuously developing embryos
slide3	stage III	32.819	continuously developing embryos
slide3	stage III	26.591	continuously developing embryos
slide3	stage III	30.48	continuously developing embryos
slide3	stage III	23.655	continuously developing embryos
slide3	stage III	47.011	continuously developing embryos
slide3	stage III	40.506	continuously developing embryos
slide3	stage III	30.085	continuously developing embryos
slide3	stage III	38.99	continuously developing embryos
slide3	stage III	44.469	continuously developing embryos
slide3	stage III	52.762	continuously developing embryos
slide3	stage III	37.559	continuously developing embryos
slide3	stage III	37.662	continuously developing embryos
slide3	stage III	41.029	continuously developing embryos
slide3	stage III	46.226	continuously developing embryos
slide3	stage III	46.477	continuously developing embryos
slide3	stage III	34.113	continuously developing embryos
slide3	stage III	36.033	continuously developing embryos
slide3	stage III	35.203	continuously developing embryos
slide3	stage III	48.288	continuously developing embryos
slide3	stage III	45.39	continuously developing embryos
slide3	stage III	55.948	continuously developing embryos
slide3	stage III	53.196	continuously developing embryos
slide3	stage III	35.656	continuously developing embryos
slide3	stage III	29.543	continuously developing embryos
slide3	stage III	38.458	continuously developing embryos
slide3	stage III	28.589	continuously developing embryos
slide3	stage III	32.801	continuously developing embryos
slide3	stage III	34.026	continuously developing embryos
slide3	stage III	30.474	continuously developing embryos
slide3	stage III	30.57	continuously developing embryos
slide3	stage III	26.938	continuously developing embryos
slide3	stage III	27.786	continuously developing embryos
slide3	stage III	25.612	continuously developing embryos
slide3	stage III	30.395	continuously developing embryos
slide3	stage III	34.731	continuously developing embryos
slide3	stage III	47.484	continuously developing embryos
slide3	stage III	55.243	continuously developing embryos
slide3	stage III	57.303	continuously developing embryos
slide3	stage III	75.457	continuously developing embryos
slide3	stage III	49.358	continuously developing embryos
slide3	stage III	46.275	continuously developing embryos
slide3	stage III	50.127	continuously developing embryos
slide3	stage III	62.128	continuously developing embryos
slide3	stage III	65.818	continuously developing embryos
slide3	stage III	31.069	continuously developing embryos
slide3	stage III	41.951	continuously developing embryos
slide3	stage III	32.305	continuously developing embryos
slide3	stage III	43.705	continuously developing embryos
slide3	stage III	30.813	continuously developing embryos
slide3	stage III	35.859	continuously developing embryos
slide3	stage III	33.268	continuously developing embryos
slide3	stage III	29.173	continuously developing embryos
slide3	stage III	26.929	continuously developing embryos
slide3	stage III	26.466	continuously developing embryos
slide3	stage III	22.226	continuously developing embryos
slide3	stage III	17.834	continuously developing embryos
slide3	stage III	21.777	continuously developing embryos
slide3	stage III	29.668	continuously developing embryos
slide3	stage III	24.749	continuously developing embryos
slide3	stage III	25.718	continuously developing embryos
slide3	stage III	29.575	continuously developing embryos
slide3	stage III	26.534	continuously developing embryos
slide3	stage III	34.15	continuously developing embryos
slide3	stage III	32.383	continuously developing embryos
slide3	stage III	33.74	continuously developing embryos
slide3	stage III	32.793	continuously developing embryos
slide3	stage III	37.783	continuously developing embryos
slide3	stage III	32.366	continuously developing embryos
slide3	stage III	36.437	continuously developing embryos
slide3	stage III	26.611	continuously developing embryos
slide3	stage III	31.889	continuously developing embryos
slide3	stage III	26.984	continuously developing embryos
slide3	stage III	30.866	continuously developing embryos
slide3	stage III	25.384	continuously developing embryos
slide3	stage III	33.916	continuously developing embryos
slide3	stage III	37.323	continuously developing embryos
slide3	stage III	26.437	continuously developing embryos
slide3	stage III	28.834	continuously developing embryos
slide3	stage III	25.85	continuously developing embryos
slide3	stage III	80.17	continuously developing embryos
slide3	stage III	26.656	continuously developing embryos
slide3	stage III	21.48	continuously developing embryos
slide3	stage III	25.062	continuously developing embryos
slide3	stage III	19.454	continuously developing embryos
slide3	stage III	17.516	continuously developing embryos
slide3	stage III	27.355	continuously developing embryos
slide3	stage III	47.763	continuously developing embryos
slide3	stage III	39.978	continuously developing embryos
slide3	stage III	30.577	continuously developing embryos
slide3	stage III	38.013	continuously developing embryos
slide3	stage III	59.811	continuously developing embryos
slide3	stage III	42.537	continuously developing embryos
slide3	stage III	42.423	continuously developing embryos
slide5	stage IV	31.4	continuously developing embryos
slide5	stage IV	28.18	continuously developing embryos
slide5	stage IV	28.47	continuously developing embryos
slide5	stage IV	33.87	continuously developing embryos
slide5	stage IV	36.25	continuously developing embryos
slide5	stage IV	35.09	continuously developing embryos
slide5	stage IV	28.1	continuously developing embryos
slide5	stage IV	29.43	continuously developing embryos
slide5	stage IV	20.9	continuously developing embryos
slide5	stage IV	36.52	continuously developing embryos
slide5	stage IV	39.3	continuously developing embryos
slide5	stage IV	43.09	continuously developing embryos
slide5	stage IV	30.09	continuously developing embryos
slide5	stage IV	39.87	continuously developing embryos
slide5	stage IV	27.67	continuously developing embryos
slide5	stage IV	31.05	continuously developing embryos
slide5	stage IV	38.63	continuously developing embryos
slide5	stage IV	26.28	continuously developing embryos
slide5	stage IV	24.53	continuously developing embryos
slide5	stage IV	30.1	continuously developing embryos
slide5	stage IV	31.69	continuously developing embryos
slide5	stage IV	33.44	continuously developing embryos
slide5	stage IV	32.91	continuously developing embryos
slide5	stage IV	32.48	continuously developing embryos
slide5	stage IV	41.61	continuously developing embryos
slide5	stage IV	38.22	continuously developing embryos
slide5	stage IV	41.58	continuously developing embryos
slide5	stage IV	34.68	continuously developing embryos
slide5	stage IV	34.19	continuously developing embryos
slide5	stage IV	32.67	continuously developing embryos
slide5	stage IV	39.64	continuously developing embryos
slide5	stage IV	36.56	continuously developing embryos
slide5	stage IV	34.93	continuously developing embryos
slide5	stage IV	21.2	continuously developing embryos
slide5	stage IV	28.38	continuously developing embryos
slide5	stage IV	29.08	continuously developing embryos
slide5	stage IV	35.41	continuously developing embryos
slide5	stage IV	30.07	continuously developing embryos
slide5	stage IV	36.1	continuously developing embryos
slide5	stage IV	24.48	continuously developing embryos
slide5	stage IV	22.96	continuously developing embryos
slide5	stage IV	26.58	continuously developing embryos
slide5	stage IV	22.99	continuously developing embryos
slide5	stage IV	26.37	continuously developing embryos
slide5	stage IV	25.83	continuously developing embryos
slide5	stage IV	38.87	continuously developing embryos
slide5	stage IV	46.17	continuously developing embryos
slide5	stage IV	73.13	continuously developing embryos
slide5	stage IV	73.64	continuously developing embryos
slide5	stage IV	59.83	continuously developing embryos
slide5	stage IV	62.53	continuously developing embryos
slide5	stage IV	70.55	continuously developing embryos
slide5	stage IV	74.59	continuously developing embryos
slide5	stage IV	69.7	continuously developing embryos
slide5	stage IV	58.27	continuously developing embryos
slide5	stage IV	20.05	continuously developing embryos
slide5	stage IV	26.37	continuously developing embryos
slide5	stage IV	16.87	continuously developing embryos
slide5	stage IV	22.65	continuously developing embryos
slide5	stage IV	16.33	continuously developing embryos
slide5	stage IV	21.64	continuously developing embryos
slide5	stage IV	26.39	continuously developing embryos
slide5	stage IV	20.56	continuously developing embryos
slide5	stage IV	25.33	continuously developing embryos
slide5	stage IV	25.53	continuously developing embryos
slide5	stage IV	24.2	continuously developing embryos
slide5	stage IV	30.19	continuously developing embryos
slide5	stage IV	37.44	continuously developing embryos
slide5	stage IV	38.66	continuously developing embryos
slide5	stage IV	37.8	continuously developing embryos
slide5	stage IV	37.47	continuously developing embryos
slide5	stage IV	35.9	continuously developing embryos
slide5	stage IV	41.15	continuously developing embryos
slide5	stage IV	43.39	continuously developing embryos
slide5	stage IV	35.03	continuously developing embryos
slide5	stage IV	40.23	continuously developing embryos
slide5	stage IV	40.53	continuously developing embryos
slide5	stage IV	31.59	continuously developing embryos
slide5	stage IV	35.63	continuously developing embryos
slide5	stage IV	36.23	continuously developing embryos
slide5	stage IV	44.53	continuously developing embryos
slide5	stage IV	40.8	continuously developing embryos
slide5	stage IV	46.78	continuously developing embryos
slide5	stage IV	30.71	continuously developing embryos
slide5	stage IV	33.41	continuously developing embryos
slide5	stage IV	38.71	continuously developing embryos
slide5	stage IV	27.64	continuously developing embryos
slide5	stage IV	30.69	continuously developing embryos
slide5	stage IV	36.32	continuously developing embryos
slide5	stage IV	34.37	continuously developing embryos
slide5	stage IV	26.78	continuously developing embryos
slide5	stage IV	45.09	continuously developing embryos
slide5	stage IV	55.76	continuously developing embryos
slide5	stage IV	51.93	continuously developing embryos
slide5	stage IV	41.68	continuously developing embryos
slide5	stage IV	51.69	continuously developing embryos
slide5	stage IV	46.64	continuously developing embryos
slide5	stage IV	38.2	continuously developing embryos
slide5	stage IV	50.7	continuously developing embryos
slide5	stage IV	31.7	continuously developing embryos
slide5	stage IV	17.28	continuously developing embryos
slide5	stage IV	13.19	continuously developing embryos
slide5	stage IV	19	continuously developing embryos
slide5	stage IV	16.2	continuously developing embryos
slide5	stage IV	20.42	continuously developing embryos
slide5	stage IV	24.41	continuously developing embryos
slide5	stage IV	30.8	continuously developing embryos
slide5	stage IV	26.58	continuously developing embryos
slide5	stage IV	26.58	continuously developing embryos
slide5	stage IV	19.81	continuously developing embryos
slide5	stage IV	18.99	continuously developing embryos
slide5	stage IV	14.78	continuously developing embryos
slide5	stage IV	18.51	continuously developing embryos
slide5	stage IV	21	continuously developing embryos
slide5	stage IV	26.69	continuously developing embryos
slide5	stage IV	28.35	continuously developing embryos
slide5	stage IV	22.98	continuously developing embryos
slide5	stage IV	22.49	continuously developing embryos
slide5	stage IV	22.08	continuously developing embryos
slide5	stage IV	24.28	continuously developing embryos
slide5	stage IV	20.78	continuously developing embryos
slide5	stage IV	26.62	continuously developing embryos
slide5	stage IV	23.51	continuously developing embryos
slide5	stage IV	24.26	continuously developing embryos
slide5	stage IV	70.66	continuously developing embryos
slide5	stage IV	61.56	continuously developing embryos
slide5	stage IV	74.47	continuously developing embryos
slide5	stage IV	23.6	continuously developing embryos
slide5	stage IV	20.39	continuously developing embryos
slide5	stage IV	19.67	continuously developing embryos
slide5	stage IV	18.02	continuously developing embryos
slide5	stage IV	13.53	continuously developing embryos
slide5	stage IV	16.77	continuously developing embryos
slide5	stage IV	18.57	continuously developing embryos
slide5	stage IV	11.13	continuously developing embryos
slide5	stage IV	16.42	continuously developing embryos
slide5	stage IV	18.54	continuously developing embryos
slide5	stage IV	13.89	continuously developing embryos
slide5	stage IV	23.72	continuously developing embryos
slide5	stage IV	17.83	continuously developing embryos
slide5	stage IV	18.71	continuously developing embryos
slide5	stage IV	16.98	continuously developing embryos
slide5	stage IV	21.05	continuously developing embryos
slide5	stage IV	17.88	continuously developing embryos
slide5	stage IV	21.61	continuously developing embryos
slide5	stage IV	11.08	continuously developing embryos
slide5	stage IV	16.13	continuously developing embryos
slide5	stage IV	15.95	continuously developing embryos
slide5	stage IV	15.77	continuously developing embryos
slide5	stage IV	15.65	continuously developing embryos
slide5	stage IV	24.13	continuously developing embryos
slide5	stage IV	25.1	continuously developing embryos
slide5	stage IV	25.1	continuously developing embryos
slide5	stage IV	20.72	continuously developing embryos
slide5	stage IV	16.11	continuously developing embryos
slide5	stage IV	18.89	continuously developing embryos
slide5	stage IV	24.9	continuously developing embryos
slide5	stage IV	19.39	continuously developing embryos
slide5	stage IV	21.73	continuously developing embryos
slide5	stage IV	15.76	continuously developing embryos
slide5	stage IV	17.13	continuously developing embryos
slide5	stage IV	16.65	continuously developing embryos
slide5	stage IV	20.6	continuously developing embryos
slide5	stage IV	16.75	continuously developing embryos
slide5	stage IV	11.91	continuously developing embryos
slide5	stage IV	19.55	continuously developing embryos
slide5	stage IV	17.3	continuously developing embryos
slide5	stage IV	17.75	continuously developing embryos
slide5	stage IV	18.74	continuously developing embryos
slide5	stage IV	15.26	continuously developing embryos
slide5	stage IV	20.77	continuously developing embryos
slide5	stage IV	18.13	continuously developing embryos
slide5	stage IV	17.55	continuously developing embryos
slide5	stage IV	17.84	continuously developing embryos
slide5	stage IV	14.26	continuously developing embryos
slide5	stage IV	19.21	continuously developing embryos
slide5	stage IV	17.47	continuously developing embryos
slide5	stage IV	30.87	continuously developing embryos
slide5	stage IV	20.69	continuously developing embryos
slide5	stage IV	26.63	continuously developing embryos
slide5	stage IV	24.66	continuously developing embryos
slide5	stage IV	13.13	continuously developing embryos
slide5	stage IV	10.79	continuously developing embryos
slide5	stage IV	15.47	continuously developing embryos
slide5	stage IV	15.44	continuously developing embryos
slide5	stage IV	17.35	continuously developing embryos
slide5	stage IV	10.93	continuously developing embryos
slide5	stage IV	17.31	continuously developing embryos
slide5	stage IV	13.01	continuously developing embryos
slide5	stage IV	17.12	continuously developing embryos
slide5	stage IV	19.12	continuously developing embryos
slide5	stage IV	20.14	continuously developing embryos
slide5	stage IV	22	continuously developing embryos
slide5	stage IV	22.23	continuously developing embryos
slide5	stage IV	17.98	continuously developing embryos
slide5	stage IV	18.33	continuously developing embryos
slide5	stage IV	15.71	continuously developing embryos
slide5	stage IV	18.03	continuously developing embryos
slide5	stage IV	19.25	continuously developing embryos
slide5	stage IV	21.6	continuously developing embryos
slide5	stage IV	18.24	continuously developing embryos
slide5	stage IV	22.4	continuously developing embryos
slide5	stage IV	23.5	continuously developing embryos
slide5	stage IV	16.42	continuously developing embryos
slide5	stage IV	20.19	continuously developing embryos
slide5	stage IV	36.66	continuously developing embryos
slide5	stage IV	38.01	continuously developing embryos
slide5	stage IV	44.06	continuously developing embryos
slide5	stage IV	42.44	continuously developing embryos
slide5	stage IV	56.22	continuously developing embryos
slide5	stage IV	25.12	continuously developing embryos
slide5	stage IV	27.39	continuously developing embryos
slide5	stage IV	19.65	continuously developing embryos
slide5	stage IV	31.84	continuously developing embryos
slide5	stage IV	19.34	continuously developing embryos
slide5	stage IV	16.61	continuously developing embryos
slide5	stage IV	34.01	continuously developing embryos
slide5	stage IV	15.19	continuously developing embryos
slide5	stage IV	17.4	continuously developing embryos
slide5	stage IV	22.25	continuously developing embryos
slide5	stage IV	18.4	continuously developing embryos
slide5	stage IV	16.6	continuously developing embryos
slide5	stage IV	19.39	continuously developing embryos
slide5	stage IV	37.39	continuously developing embryos
slide5	stage IV	33.43	continuously developing embryos
slide5	stage IV	32.73	continuously developing embryos
slide5	stage IV	37.89	continuously developing embryos
slide5	stage IV	42.38	continuously developing embryos
slide5	stage IV	35.6	continuously developing embryos
slide5	stage IV	43.51	continuously developing embryos
slide5	stage IV	43.21	continuously developing embryos
slide5	stage IV	45.86	continuously developing embryos
slide5	stage IV	29.26	continuously developing embryos
slide5	stage IV	28.92	continuously developing embryos
slide5	stage IV	25.32	continuously developing embryos
slide5	stage IV	32.95	continuously developing embryos
slide5	stage IV	35.44	continuously developing embryos
slide5	stage IV	23.59	continuously developing embryos
slide5	stage IV	31.97	continuously developing embryos
slide5	stage IV	40.64	continuously developing embryos
slide5	stage IV	53.09	continuously developing embryos
slide5	stage IV	61.58	continuously developing embryos
slide5	stage IV	55.59	continuously developing embryos
slide5	stage IV	41.27	continuously developing embryos
slide5	stage IV	57.69	continuously developing embryos
slide4	stage IV	48.24	continuously developing embryos
slide4	stage IV	30.74	continuously developing embryos
slide4	stage IV	29.58	continuously developing embryos
slide4	stage IV	31.7	continuously developing embryos
slide4	stage IV	33.52	continuously developing embryos
slide4	stage IV	28.77	continuously developing embryos
slide4	stage IV	25.59	continuously developing embryos
slide4	stage IV	23.93	continuously developing embryos
slide4	stage IV	25.81	continuously developing embryos
slide4	stage IV	25.91	continuously developing embryos
slide4	stage IV	37.8	continuously developing embryos
slide4	stage IV	37.14	continuously developing embryos
slide4	stage IV	41.25	continuously developing embryos
slide4	stage IV	37.88	continuously developing embryos
slide4	stage IV	24.93	continuously developing embryos
slide4	stage IV	23.57	continuously developing embryos
slide4	stage IV	20.11	continuously developing embryos
slide4	stage IV	29.52	continuously developing embryos
slide4	stage IV	29.43	continuously developing embryos
slide4	stage IV	24.3	continuously developing embryos
slide4	stage IV	17.92	continuously developing embryos
slide4	stage IV	24.47	continuously developing embryos
slide4	stage IV	18.52	continuously developing embryos
slide4	stage IV	19.69	continuously developing embryos
slide4	stage IV	14.77	continuously developing embryos
slide4	stage IV	20.13	continuously developing embryos
slide4	stage IV	24.39	continuously developing embryos
slide4	stage IV	30.19	continuously developing embryos
slide4	stage IV	31.37	continuously developing embryos
slide4	stage IV	32.22	continuously developing embryos
slide4	stage IV	31.31	continuously developing embryos
slide4	stage IV	20.36	continuously developing embryos
slide4	stage IV	27.02	continuously developing embryos
slide4	stage IV	23.86	continuously developing embryos
slide4	stage IV	23.59	continuously developing embryos
slide4	stage IV	20.72	continuously developing embryos
slide4	stage IV	22.88	continuously developing embryos
slide4	stage IV	24.55	continuously developing embryos
slide4	stage IV	26.71	continuously developing embryos
slide4	stage IV	32.68	continuously developing embryos
slide4	stage IV	23.6	continuously developing embryos
slide4	stage IV	29.09	continuously developing embryos
slide4	stage IV	28.36	continuously developing embryos
slide4	stage IV	30.77	continuously developing embryos
slide4	stage IV	29.55	continuously developing embryos
slide4	stage IV	31.57	continuously developing embryos
slide4	stage IV	20.05	continuously developing embryos
slide4	stage IV	22.59	continuously developing embryos
slide4	stage IV	21.66	continuously developing embryos
slide4	stage IV	29.3	continuously developing embryos
slide4	stage IV	21.84	continuously developing embryos
slide4	stage IV	27.25	continuously developing embryos
slide4	stage IV	30.46	continuously developing embryos
slide4	stage IV	36.14	continuously developing embryos
slide4	stage IV	32.7	continuously developing embryos
slide4	stage IV	19.84	continuously developing embryos
slide4	stage IV	32.68	continuously developing embryos
slide4	stage IV	33.37	continuously developing embryos
slide4	stage IV	31.06	continuously developing embryos
slide4	stage IV	28.61	continuously developing embryos
slide4	stage IV	30.24	continuously developing embryos
slide4	stage IV	27.88	continuously developing embryos
slide4	stage IV	32.49	continuously developing embryos
slide4	stage IV	31.89	continuously developing embryos
slide4	stage IV	29.34	continuously developing embryos
slide4	stage IV	28.62	continuously developing embryos
slide4	stage IV	29.52	continuously developing embryos
slide4	stage IV	29.08	continuously developing embryos
slide4	stage IV	25.72	continuously developing embryos
slide4	stage IV	24.63	continuously developing embryos
slide4	stage IV	29.21	continuously developing embryos
slide4	stage IV	27.61	continuously developing embryos
slide4	stage IV	32.3	continuously developing embryos
slide4	stage IV	37.57	continuously developing embryos
slide4	stage IV	30.6	continuously developing embryos
slide4	stage IV	32.37	continuously developing embryos
slide4	stage IV	31.75	continuously developing embryos
slide4	stage IV	23.19	continuously developing embryos
slide4	stage IV	25.9	continuously developing embryos
slide4	stage IV	27.52	continuously developing embryos
slide4	stage IV	22.82	continuously developing embryos
slide4	stage IV	25.83	continuously developing embryos
slide4	stage IV	24.67	continuously developing embryos
slide4	stage IV	26.25	continuously developing embryos
slide4	stage IV	15.58	continuously developing embryos
slide4	stage IV	17.14	continuously developing embryos
slide4	stage IV	17.72	continuously developing embryos
slide4	stage IV	23.12	continuously developing embryos
slide4	stage IV	27.18	continuously developing embryos
slide4	stage IV	29.07	continuously developing embryos
slide4	stage IV	25.72	continuously developing embryos
slide4	stage IV	33.29	continuously developing embryos
slide4	stage IV	26.52	continuously developing embryos
slide4	stage IV	23.8	continuously developing embryos
slide4	stage IV	25.87	continuously developing embryos
slide4	stage IV	27.91	continuously developing embryos
slide4	stage IV	25.53	continuously developing embryos
slide4	stage IV	26.41	continuously developing embryos
slide4	stage IV	24.61	continuously developing embryos
slide4	stage IV	25.71	continuously developing embryos
slide4	stage IV	21.85	continuously developing embryos
slide4	stage IV	21.97	continuously developing embryos
slide4	stage IV	23.72	continuously developing embryos
slide4	stage IV	29.91	continuously developing embryos
slide4	stage IV	36.3	continuously developing embryos
slide4	stage IV	41.8	continuously developing embryos
slide4	stage IV	36.06	continuously developing embryos
slide4	stage IV	34.87	continuously developing embryos
slide4	stage IV	35.2	continuously developing embryos
slide4	stage IV	33.48	continuously developing embryos
slide4	stage IV	32.52	continuously developing embryos
slide4	stage IV	37.41	continuously developing embryos
slide4	stage IV	33.79	continuously developing embryos
slide4	stage IV	34.93	continuously developing embryos
slide4	stage IV	34.98	continuously developing embryos
slide4	stage IV	34.1	continuously developing embryos
slide4	stage IV	31.26	continuously developing embryos
slide4	stage IV	29.21	continuously developing embryos
slide4	stage IV	25.71	continuously developing embryos
slide4	stage IV	36.44	continuously developing embryos
slide4	stage IV	25.58	continuously developing embryos
slide4	stage IV	30.37	continuously developing embryos
slide4	stage IV	28.14	continuously developing embryos
slide4	stage IV	33.33	continuously developing embryos
slide4	stage IV	28.05	continuously developing embryos
slide4	stage IV	36.5	continuously developing embryos
slide4	stage IV	33.16	continuously developing embryos
slide4	stage IV	29.52	continuously developing embryos																																							LX166	87x
slide4	stage IV	32.3	continuously developing embryos
slide4	stage IV	29.59	continuously developing embryos
slide4	stage IV	30.04	continuously developing embryos
slide4	stage IV	29.21	continuously developing embryos
slide4	stage IV	34.23	continuously developing embryos
slide4	stage IV	34.57	continuously developing embryos
slide4	stage IV	30.2	continuously developing embryos
slide4	stage IV	26.91	continuously developing embryos
slide4	stage IV	31.06	continuously developing embryos
slide4	stage IV	26.22	continuously developing embryos
slide4	stage IV	30.36	continuously developing embryos
slide4	stage IV	26.46	continuously developing embryos
slide4	stage IV	30.81	continuously developing embryos
slide4	stage IV	27.25	continuously developing embryos
slide4	stage IV	29.59	continuously developing embryos
slide4	stage IV	59.58	continuously developing embryos
slide4	stage IV	26.02	continuously developing embryos
slide4	stage IV	25.71	continuously developing embryos
slide4	stage IV	28.9	continuously developing embryos
slide4	stage IV	29.26	continuously developing embryos
slide4	stage IV	28.47	continuously developing embryos
slide4	stage IV	33.96	continuously developing embryos
slide4	stage IV	30.68	continuously developing embryos
slide4	stage IV	36.01	continuously developing embryos
slide4	stage IV	34.13	continuously developing embryos
slide4	stage IV	34.04	continuously developing embryos
slide4	stage IV	22.82	continuously developing embryos
slide4	stage IV	27.78	continuously developing embryos
slide4	stage IV	30.7	continuously developing embryos
slide4	stage IV	30.81	continuously developing embryos
slide4	stage IV	30.97	continuously developing embryos
slide4	stage IV	30.13	continuously developing embryos
slide4	stage IV	25.68	continuously developing embryos
slide4	stage IV	25.86	continuously developing embryos
slide4	stage IV	25.76	continuously developing embryos
slide4	stage IV	29.35	continuously developing embryos
slide4	stage IV	27.72	continuously developing embryos
slide4	stage IV	27.45	continuously developing embryos
slide4	stage IV	30.71	continuously developing embryos
slide4	stage IV	33.12	continuously developing embryos
slide4	stage IV	30.5	continuously developing embryos
slide4	stage IV	32.09	continuously developing embryos
slide4	stage IV	25.99	continuously developing embryos
slide4	stage IV	44.54	continuously developing embryos
slide4	stage IV	60.5	continuously developing embryos
slide4	stage IV	44.21	continuously developing embryos
slide4	stage IV	49.82	continuously developing embryos
slide4	stage IV	50.04	continuously developing embryos
slide4	stage IV	41.52	continuously developing embryos
slide4	stage IV	36.42	continuously developing embryos
slide4	stage IV	35.06	continuously developing embryos
slide4	stage IV	37.12	continuously developing embryos
slide4	stage IV	35.92	continuously developing embryos
slide4	stage IV	33.37	continuously developing embryos
slide4	stage IV	30.98	continuously developing embryos
slide4	stage IV	32.95	continuously developing embryos
slide4	stage IV	35.85	continuously developing embryos
slide4	stage IV	35.4	continuously developing embryos
slide4	stage IV	32.72	continuously developing embryos
slide4	stage IV	34.4	continuously developing embryos
slide4	stage IV	40.49	continuously developing embryos
slide4	stage IV	39.29	continuously developing embryos
slide4	stage IV	52.82	continuously developing embryos
slide4	stage IV	47.69	continuously developing embryos
slide4	stage IV	63.96	continuously developing embryos
slide4	stage IV	52.38	continuously developing embryos
slide4	stage IV	64.68	continuously developing embryos
slide4	stage IV	59.47	continuously developing embryos
slide4	stage IV	33.48	continuously developing embryos
slide4	stage IV	31.8	continuously developing embryos
slide4	stage IV	31.8	continuously developing embryos
slide4	stage IV	28.15	continuously developing embryos
slide4	stage IV	20.15	continuously developing embryos
slide4	stage IV	21.09	continuously developing embryos
slide4	stage IV	27.58	continuously developing embryos
slide4	stage IV	24.62	continuously developing embryos
slide4	stage IV	24.37	continuously developing embryos
slide4	stage IV	29.13	continuously developing embryos
slide4	stage IV	19.63	continuously developing embryos
slide4	stage IV	21.37	continuously developing embryos
slide4	stage IV	47.68	continuously developing embryos
slide4	stage IV	40.93	continuously developing embryos
slide4	stage IV	40	continuously developing embryos
slide4	stage IV	41.54	continuously developing embryos
slide4	stage IV	35.49	continuously developing embryos
slide4	stage IV	29.02	continuously developing embryos
slide4	stage IV	17.65	continuously developing embryos
slide4	stage IV	29.93	continuously developing embryos
slide4	stage IV	26.14	continuously developing embryos
slide4	stage IV	19.93	continuously developing embryos
slide4	stage IV	25.06	continuously developing embryos
slide4	stage IV	21.09	continuously developing embryos
slide4	stage IV	24.21	continuously developing embryos
slide4	stage IV	44.77	continuously developing embryos
slide4	stage IV	28.73	continuously developing embryos
slide4	stage IV	27.03	continuously developing embryos
slide4	stage IV	23.76	continuously developing embryos
slide4	stage IV	100.15	continuously developing embryos
slide4	stage IV	94.49	continuously developing embryos
slide4	stage IV	96.63	continuously developing embryos
slide4	stage IV	98.35	continuously developing embryos
slide4	stage IV	99.38	continuously developing embryos
slide4	stage IV	97.14	continuously developing embryos
slide4	stage IV	98.56	continuously developing embryos
slide4	stage IV	95.02	continuously developing embryos
slide4	stage IV	93.59	continuously developing embryos
slide4	stage IV	98.32	continuously developing embryos
slide4	stage IV	11.079	continuously developing embryos
slide4	stage IV	12.449	continuously developing embryos
slide4	stage IV	13.732	continuously developing embryos
slide4	stage IV	16.216	continuously developing embryos
slide4	stage IV	11.893	continuously developing embryos
slide4	stage IV	17.676	continuously developing embryos
slide4	stage IV	20.96	continuously developing embryos
slide4	stage IV	22.16	continuously developing embryos
slide4	stage IV	19.39	continuously developing embryos
slide4	stage IV	20.01	continuously developing embryos
slide9	stage IV	27.4	continuously developing embryos
slide9	stage IV	37.29	continuously developing embryos
slide9	stage IV	37.85	continuously developing embryos
slide9	stage IV	32.53	continuously developing embryos
slide9	stage IV	27.49	continuously developing embryos
slide9	stage IV	38.87	continuously developing embryos
slide9	stage IV	26.41	continuously developing embryos
slide9	stage IV	36.49	continuously developing embryos
slide9	stage IV	27.85	continuously developing embryos
slide9	stage IV	48.91	continuously developing embryos
slide9	stage IV	44.87	continuously developing embryos
slide9	stage IV	28.12	continuously developing embryos
slide9	stage IV	39.84	continuously developing embryos
slide9	stage IV	61.13	continuously developing embryos
slide9	stage IV	35.76	continuously developing embryos
slide9	stage IV	54.08	continuously developing embryos
slide9	stage IV	26.56	continuously developing embryos
slide9	stage IV	32.77	continuously developing embryos
slide9	stage IV	31.07	continuously developing embryos
slide9	stage IV	29.43	continuously developing embryos
slide9	stage IV	33.8	continuously developing embryos
slide9	stage IV	40.56	continuously developing embryos
slide9	stage IV	38.02	continuously developing embryos
slide9	stage IV	51.61	continuously developing embryos
slide9	stage IV	43.16	continuously developing embryos
slide9	stage IV	31.06	continuously developing embryos
slide9	stage IV	21.34	continuously developing embryos
slide9	stage IV	44.14	continuously developing embryos
slide9	stage IV	32.55	continuously developing embryos
slide9	stage IV	49.95	continuously developing embryos
slide9	stage IV	46.43	continuously developing embryos
slide9	stage IV	32.65	continuously developing embryos
slide9	stage IV	40.96	continuously developing embryos
slide9	stage IV	55.6	continuously developing embryos
slide9	stage IV	37.88	continuously developing embryos
slide9	stage IV	69.72	continuously developing embryos
slide9	stage IV	60.59	continuously developing embryos
slide9	stage IV	53.01	continuously developing embryos
slide9	stage IV	53.22	continuously developing embryos
slide9	stage IV	60.71	continuously developing embryos
slide9	stage IV	57.46	continuously developing embryos
slide9	stage IV	36.69	continuously developing embryos
slide9	stage IV	43.73	continuously developing embryos
slide9	stage IV	34.73	continuously developing embryos
slide9	stage IV	62.9	continuously developing embryos
slide9	stage IV	70.42	continuously developing embryos
slide9	stage IV	48.85	continuously developing embryos
slide9	stage IV	50.33	continuously developing embryos
slide9	stage IV	38	continuously developing embryos
slide9	stage IV	53.67	continuously developing embryos
slide9	stage IV	38.66	continuously developing embryos
slide9	stage IV	56.59	continuously developing embryos
slide9	stage IV	70.28	continuously developing embryos
slide9	stage IV	60.36	continuously developing embryos
slide9	stage IV	40.28	continuously developing embryos
slide9	stage IV	50.46	continuously developing embryos
slide9	stage IV	38.6	continuously developing embryos																																							LX180	123x
slide9	stage IV	57.53	continuously developing embryos
slide9	stage IV	30.33	continuously developing embryos
slide9	stage IV	25.24	continuously developing embryos
slide9	stage IV	31.37	continuously developing embryos
slide9	stage IV	69.01	continuously developing embryos
slide9	stage IV	59.98	continuously developing embryos
slide9	stage IV	91.25	continuously developing embryos
slide9	stage IV	69.3	continuously developing embryos
slide9	stage IV	94.22	continuously developing embryos
slide9	stage IV	85.68	continuously developing embryos
slide9	stage IV	80.91	continuously developing embryos
slide9	stage IV	53.4	continuously developing embryos
slide9	stage IV	76.4	continuously developing embryos
slide9	stage IV	38.85	continuously developing embryos
slide9	stage IV	52.58	continuously developing embryos
slide9	stage IV	41.72	continuously developing embryos
slide9	stage IV	50.09	continuously developing embryos
slide9	stage IV	51.49	continuously developing embryos
slide9	stage IV	37.29	continuously developing embryos
slide9	stage IV	53.05	continuously developing embryos
slide9	stage IV	50.27	continuously developing embryos
slide9	stage IV	58.55	continuously developing embryos
slide9	stage IV	54.8	continuously developing embryos
slide9	stage IV	42.96	continuously developing embryos
slide9	stage IV	65.76	continuously developing embryos
slide9	stage IV	36.28	continuously developing embryos
slide9	stage IV	33.27	continuously developing embryos
slide9	stage IV	38.04	continuously developing embryos
slide9	stage IV	32.09	continuously developing embryos
slide9	stage IV	26.98	continuously developing embryos
slide9	stage IV	57.93	continuously developing embryos
slide9	stage IV	38.81	continuously developing embryos
slide9	stage IV	41.44	continuously developing embryos
slide9	stage IV	51.64	continuously developing embryos
slide9	stage IV	60.8	continuously developing embryos
slide9	stage IV	55.16	continuously developing embryos
slide9	stage IV	27.22	continuously developing embryos
slide9	stage IV	26	continuously developing embryos
slide9	stage IV	40.59	continuously developing embryos
slide9	stage IV	37	continuously developing embryos
slide9	stage IV	71.51	continuously developing embryos
slide9	stage IV	48.45	continuously developing embryos
slide9	stage IV	41.26	continuously developing embryos
slide9	stage IV	60.09	continuously developing embryos
slide9	stage IV	29.799	continuously developing embryos
slide9	stage IV	53.37	continuously developing embryos
slide9	stage IV	53.13	continuously developing embryos
slide9	stage IV	36.88	continuously developing embryos
slide9	stage IV	27.79	continuously developing embryos
slide9	stage IV	47.01	continuously developing embryos
slide9	stage IV	37.73	continuously developing embryos
slide9	stage IV	16.432	continuously developing embryos
slide9	stage IV	15.095	continuously developing embryos
slide9	stage IV	16.47	continuously developing embryos
slide9	stage IV	17.555	continuously developing embryos
slide9	stage IV	16.922	continuously developing embryos
slide9	stage IV	21.918	continuously developing embryos
slide9	stage IV	22.988	continuously developing embryos
slide9	stage IV	20.542	continuously developing embryos
slide9	stage IV	20.764	continuously developing embryos
slide9	stage IV	20.989	continuously developing embryos
slide9	stage IV	22.989	continuously developing embryos
slide9	stage IV	12.141	continuously developing embryos
slide9	stage IV	10.229	continuously developing embryos
slide9	stage IV	22.263	continuously developing embryos
slide9	stage IV	19.2	continuously developing embryos
slide9	stage IV	19.906	continuously developing embryos
slide9	stage IV	17.802	continuously developing embryos
slide9	stage IV	29.37	continuously developing embryos
slide9	stage IV	31.45	continuously developing embryos
slide9	stage IV	30.49	continuously developing embryos
slide9	stage IV	35.18	continuously developing embryos
slide9	stage IV	22.91	continuously developing embryos
slide9	stage IV	29.62	continuously developing embryos
slide9	stage IV	22.68	continuously developing embryos
slide9	stage IV	12.34	continuously developing embryos
slide9	stage IV	10.27	continuously developing embryos
slide9	stage IV	9.63	continuously developing embryos
slide9	stage IV	9.5	continuously developing embryos
slide9	stage IV	15.19	continuously developing embryos
slide9	stage IV	16.25	continuously developing embryos
slide9	stage IV	12.39	continuously developing embryos
slide9	stage IV	16.55	continuously developing embryos
slide9	stage IV	15.3	continuously developing embryos
slide9	stage IV	17.8	continuously developing embryos
slide9	stage IV	17	continuously developing embryos
slide9	stage IV	57.45	continuously developing embryos
slide9	stage IV	70.3	continuously developing embryos
slide9	stage IV	83.78	continuously developing embryos
slide9	stage IV	75.59	continuously developing embryos
slide9	stage IV	77.28	continuously developing embryos
slide9	stage IV	47.89	continuously developing embryos
slide9	stage IV	42.94	continuously developing embryos
slide9	stage IV	55.51	continuously developing embryos
slide9	stage IV	72.52	continuously developing embryos
slide9	stage IV	67.21	continuously developing embryos
slide9	stage IV	98.22	continuously developing embryos
slide9	stage IV	96.62	continuously developing embryos
slide9	stage IV	95.6	continuously developing embryos
slide9	stage IV	95.2	continuously developing embryos
slide9	stage IV	99.77	continuously developing embryos
slide9	stage IV	99.19	continuously developing embryos
slide9	stage IV	99.52	continuously developing embryos
slide9	stage IV	98.48	continuously developing embryos
slide9	stage IV	97.16	continuously developing embryos
slide9	stage IV	98.17	continuously developing embryos
slide9	stage IV	97.86	continuously developing embryos
slide9	stage IV	99.91	continuously developing embryos
slide9	stage IV	59.82	continuously developing embryos
slide9	stage IV	63.4	continuously developing embryos
slide9	stage IV	43.1	continuously developing embryos
slide9	stage IV	47.91	continuously developing embryos
slide9	stage IV	50.02	continuously developing embryos
slide9	stage IV	64.37	continuously developing embryos
slide9	stage IV	64.21	continuously developing embryos
slide9	stage IV	85.21	continuously developing embryos
slide9	stage IV	98.63	continuously developing embryos
slide9	stage IV	98.33	continuously developing embryos
slide9	stage IV	97.7	continuously developing embryos
slide9	stage IV	99.17	continuously developing embryos
slide9	stage IV	97.94	continuously developing embryos
slide9	stage IV	92.83	continuously developing embryos
slide9	stage IV	67.17	continuously developing embryos
slide9	stage IV	85.13	continuously developing embryos
slide9	stage IV	97.69	continuously developing embryos
slide9	stage IV	100.73	continuously developing embryos
slide9	stage IV	34.35	continuously developing embryos
slide9	stage IV	25.2	continuously developing embryos
slide9	stage IV	12.486	continuously developing embryos
slide9	stage IV	11.838	continuously developing embryos
slide9	stage IV	14.577	continuously developing embryos
slide9	stage IV	13.462	continuously developing embryos
slide9	stage IV	15.29	continuously developing embryos
slide9	stage IV	12.344	continuously developing embryos
slide9	stage IV	12.302	continuously developing embryos
slide9	stage IV	12.349	continuously developing embryos
slide9	stage IV	11.156	continuously developing embryos
slide9	stage IV	22.2	continuously developing embryos
slide9	stage IV	21.07	continuously developing embryos
slide9	stage IV	18.25	continuously developing embryos
slide9	stage IV	24.39	continuously developing embryos
slide9	stage IV	26.34	continuously developing embryos
slide9	stage IV	19.11	continuously developing embryos
slide9	stage IV	20.01	continuously developing embryos
slide9	stage IV	21.11	continuously developing embryos
slide9	stage IV	21.31	continuously developing embryos
slide9	stage IV	24.93	continuously developing embryos
slide9	stage IV	22.29	continuously developing embryos
slide9	stage IV	24	continuously developing embryos
slide9	stage IV	30.89	continuously developing embryos
slide9	stage IV	26.46	continuously developing embryos
slide9	stage IV	34.42	continuously developing embryos
slide9	stage IV	30.81	continuously developing embryos
slide9	stage IV	34.6	continuously developing embryos
slide9	stage IV	36.23	continuously developing embryos
slide9	stage IV	42.68	continuously developing embryos
slide9	stage IV	28.93	continuously developing embryos
slide9	stage IV	24.75	continuously developing embryos
slide9	stage IV	28.63	continuously developing embryos
slide9	stage IV	30.8	continuously developing embryos
slide9	stage IV	36.19	continuously developing embryos
slide9	stage IV	41.16	continuously developing embryos
slide9	stage IV	28.97	continuously developing embryos
slide9	stage IV	22.62	continuously developing embryos
slide9	stage IV	17.01	continuously developing embryos
slide9	stage IV	19.882	continuously developing embryos
slide9	stage IV	18.679	continuously developing embryos
slide9	stage IV	22.82	continuously developing embryos
slide9	stage IV	22.319	continuously developing embryos
slide9	stage IV	22.665	continuously developing embryos
slide9	stage IV	35.033	continuously developing embryos
slide9	stage IV	28.239	continuously developing embryos
slide9	stage IV	42.182	continuously developing embryos
slide9	stage IV	27.683	continuously developing embryos
slide9	stage IV	22.461	continuously developing embryos
slide9	stage IV	18.018	continuously developing embryos
slide9	stage IV	19.36	continuously developing embryos
slide9	stage IV	21.54	continuously developing embryos
slide9	stage IV	24.92	continuously developing embryos
slide9	stage IV	24.66	continuously developing embryos
slide9	stage IV	16.801	continuously developing embryos
slide9	stage IV	23.258	continuously developing embryos
slide9	stage IV	12.773	continuously developing embryos
slide9	stage IV	15.101	continuously developing embryos
slide9	stage IV	27.29	continuously developing embryos
slide9	stage IV	24.268	continuously developing embryos
slide9	stage IV	24.748	continuously developing embryos
slide9	stage IV	48.21	continuously developing embryos
slide5	pred. II	18.72	diapause-interrupted embryos
slide5	pred. II	17.355	diapause-interrupted embryos
slide5	pred. II	19.108	diapause-interrupted embryos
slide5	pred. II	11.292	diapause-interrupted embryos
slide5	pred. II	17.633	diapause-interrupted embryos
slide5	pred. II	17.802	diapause-interrupted embryos
slide5	pred. II	17.731	diapause-interrupted embryos
slide5	pred. II	14.483	diapause-interrupted embryos
slide5	pred. II	19.225	diapause-interrupted embryos
slide5	pred. II	48.554	diapause-interrupted embryos
slide5	pred. II	30.409	diapause-interrupted embryos
slide5	pred. II	30.613	diapause-interrupted embryos
slide5	pred. II	26.319	diapause-interrupted embryos
slide5	pred. II	19.23	diapause-interrupted embryos
slide5	pred. II	31.488	diapause-interrupted embryos
slide5	pred. II	38.926	diapause-interrupted embryos
slide5	pred. II	46.117	diapause-interrupted embryos
slide5	pred. II	33.734	diapause-interrupted embryos
slide5	pred. II	40.724	diapause-interrupted embryos
slide5	pred. II	31.525	diapause-interrupted embryos
slide5	pred. II	36.078	diapause-interrupted embryos
slide5	pred. II	41.149	diapause-interrupted embryos
slide5	pred. II	49.798	diapause-interrupted embryos
slide5	pred. II	33.803	diapause-interrupted embryos
slide5	pred. II	45.552	diapause-interrupted embryos
slide5	pred. II	38.648	diapause-interrupted embryos
slide5	pred. II	66.442	diapause-interrupted embryos
slide5	pred. II	66.973	diapause-interrupted embryos
slide5	pred. II	37.596	diapause-interrupted embryos
slide5	pred. II	28.754	diapause-interrupted embryos
slide5	pred. II	37.319	diapause-interrupted embryos
slide5	pred. II	28.541	diapause-interrupted embryos
slide5	pred. II	34.223	diapause-interrupted embryos
slide5	pred. II	23.778	diapause-interrupted embryos
slide5	pred. II	35.017	diapause-interrupted embryos
slide9	pred. II	17.991	diapause-interrupted embryos
slide9	pred. II	16.323	diapause-interrupted embryos
slide9	pred. II	19.543	diapause-interrupted embryos
slide9	pred. II	15.773	diapause-interrupted embryos
slide9	pred. II	14.173	diapause-interrupted embryos
slide9	pred. II	11.041	diapause-interrupted embryos
slide9	pred. II	12.448	diapause-interrupted embryos
slide9	pred. II	11.915	diapause-interrupted embryos
slide9	pred. II	14.71	diapause-interrupted embryos
slide9	pred. II	15.668	diapause-interrupted embryos
slide9	pred. II	13.944	diapause-interrupted embryos
slide9	pred. II	12.946	diapause-interrupted embryos
slide9	pred. II	13.168	diapause-interrupted embryos
slide9	pred. II	16.58	diapause-interrupted embryos
slide9	pred. II	12.783	diapause-interrupted embryos
slide9	pred. II	17.07	diapause-interrupted embryos
slide9	pred. II	19.139	diapause-interrupted embryos
slide9	pred. II	16.236	diapause-interrupted embryos
slide9	pred. II	18.536	diapause-interrupted embryos
slide9	pred. II	19.788	diapause-interrupted embryos
slide9	pred. II	13.356	diapause-interrupted embryos
slide9	pred. II	17.572	diapause-interrupted embryos
slide9	pred. II	14.523	diapause-interrupted embryos
slide9	pred. II	16.337	diapause-interrupted embryos
slide9	pred. II	15.819	diapause-interrupted embryos
slide9	pred. II	20.471	diapause-interrupted embryos
slide9	pred. II	25.834	diapause-interrupted embryos
slide9	pred. II	14.218	diapause-interrupted embryos
slide9	pred. II	18.667	diapause-interrupted embryos
slide9	pred. II	20.901	diapause-interrupted embryos
slide9	pred. II	17.692	diapause-interrupted embryos
slide9	pred. II	16.853	diapause-interrupted embryos
slide9	pred. II	11.321	diapause-interrupted embryos
slide9	pred. II	16.654	diapause-interrupted embryos
slide9	pred. II	20.569	diapause-interrupted embryos
slide4	pred. II	28.387	diapause-interrupted embryos
slide4	pred. II	26.275	diapause-interrupted embryos
slide4	pred. II	31.632	diapause-interrupted embryos
slide4	pred. II	35.31	diapause-interrupted embryos
slide4	pred. II	14.647	diapause-interrupted embryos
slide4	pred. II	32.532	diapause-interrupted embryos
slide4	pred. II	44.749	diapause-interrupted embryos
slide4	pred. II	60.776	diapause-interrupted embryos
slide4	pred. II	24.504	diapause-interrupted embryos
slide4	pred. II	35.469	diapause-interrupted embryos
slide4	pred. II	27.797	diapause-interrupted embryos
slide4	pred. II	22.751	diapause-interrupted embryos
slide4	pred. II	41.074	diapause-interrupted embryos
slide4	pred. II	28.575	diapause-interrupted embryos
slide4	pred. II	15.443	diapause-interrupted embryos
slide4	pred. II	19.267	diapause-interrupted embryos
slide4	pred. II	11.127	diapause-interrupted embryos
slide4	pred. II	9.741	diapause-interrupted embryos
slide4	pred. II	16.277	diapause-interrupted embryos
slide4	pred. II	18.336	diapause-interrupted embryos
slide4	pred. II	11.532	diapause-interrupted embryos
slide4	pred. II	19.888	diapause-interrupted embryos
slide4	pred. II	32.1	diapause-interrupted embryos
slide4	pred. II	32.1	diapause-interrupted embryos
slide4	pred. II	17.941	diapause-interrupted embryos
slide4	pred. II	20.262	diapause-interrupted embryos
slide4	pred. II	21.687	diapause-interrupted embryos
slide4	pred. II	27.922	diapause-interrupted embryos
slide4	pred. II	17.012	diapause-interrupted embryos
slide4	pred. II	19.409	diapause-interrupted embryos
slide4	pred. II	20.918	diapause-interrupted embryos
slide4	pred. II	42.109	diapause-interrupted embryos
slide4	pred. II	39.987	diapause-interrupted embryos
slide4	pred. II	29.913	diapause-interrupted embryos
slide4	pred. II	18.382	diapause-interrupted embryos
slide8	postd. I	34.456	diapause-interrupted embryos
slide8	postd. I	19.978	diapause-interrupted embryos
slide8	postd. I	33.279	diapause-interrupted embryos
slide8	postd. I	31.46	diapause-interrupted embryos
slide8	postd. I	24.451	diapause-interrupted embryos
slide8	postd. I	31.653	diapause-interrupted embryos
slide8	postd. I	36.846	diapause-interrupted embryos
slide8	postd. I	33.566	diapause-interrupted embryos
slide8	postd. I	32.686	diapause-interrupted embryos
slide8	postd. I	31.165	diapause-interrupted embryos
slide8	postd. I	89.903	diapause-interrupted embryos
slide8	postd. I	61.409	diapause-interrupted embryos
slide8	postd. I	42.888	diapause-interrupted embryos
slide8	postd. I	85.505	diapause-interrupted embryos
slide8	postd. I	25.946	diapause-interrupted embryos
slide8	postd. I	63.864	diapause-interrupted embryos
slide8	postd. I	64.983	diapause-interrupted embryos
slide8	postd. I	52.305	diapause-interrupted embryos
slide8	postd. I	55.726	diapause-interrupted embryos
slide8	postd. I	51.052	diapause-interrupted embryos
slide8	postd. I	24.221	diapause-interrupted embryos
slide8	postd. I	22.869	diapause-interrupted embryos
slide8	postd. I	21.75	diapause-interrupted embryos
slide8	postd. I	25.028	diapause-interrupted embryos
slide8	postd. I	23.605	diapause-interrupted embryos
slide8	postd. I	23.42	diapause-interrupted embryos
slide8	postd. I	29.101	diapause-interrupted embryos
slide8	postd. I	24.996	diapause-interrupted embryos
slide8	postd. I	17.867	diapause-interrupted embryos
slide8	postd. I	22.141	diapause-interrupted embryos
slide8	postd. I	20.165	diapause-interrupted embryos
slide8	postd. I	32.729	diapause-interrupted embryos
slide8	postd. I	35.703	diapause-interrupted embryos
slide8	postd. I	24.727	diapause-interrupted embryos
slide8	postd. I	16.441	diapause-interrupted embryos
slide8	postd. I	19.496	diapause-interrupted embryos
slide8	postd. I	18.476	diapause-interrupted embryos
slide8	postd. I	18.997	diapause-interrupted embryos
slide8	postd. I	79.71	diapause-interrupted embryos
slide8	postd. I	83.412	diapause-interrupted embryos
slide8	postd. I	80.475	diapause-interrupted embryos
slide8	postd. I	73.293	diapause-interrupted embryos
slide8	postd. I	23.482	diapause-interrupted embryos
slide8	postd. I	24.751	diapause-interrupted embryos
slide8	postd. I	23.048	diapause-interrupted embryos
slide8	postd. I	24.507	diapause-interrupted embryos
slide8	postd. I	21.652	diapause-interrupted embryos
slide8	postd. I	29.647	diapause-interrupted embryos
slide8	postd. I	20.552	diapause-interrupted embryos
slide8	postd. I	41.943	diapause-interrupted embryos
slide8	postd. I	37.399	diapause-interrupted embryos
slide8	postd. I	30.788	diapause-interrupted embryos
slide8	postd. I	24.334	diapause-interrupted embryos
slide8	postd. I	23.499	diapause-interrupted embryos
slide8	postd. I	34.07	diapause-interrupted embryos
slide8	postd. I	34.719	diapause-interrupted embryos
slide8	postd. I	30.529	diapause-interrupted embryos
slide8	postd. I	73.634	diapause-interrupted embryos
slide8	postd. I	82.179	diapause-interrupted embryos
slide8	postd. I	74.858	diapause-interrupted embryos
slide8	postd. I	44.735	diapause-interrupted embryos
slide8	postd. I	46.926	diapause-interrupted embryos
slide8	postd. I	93.803	diapause-interrupted embryos
slide8	postd. I	42.892	diapause-interrupted embryos
slide8	postd. I	38.387	diapause-interrupted embryos
slide8	postd. I	35.182	diapause-interrupted embryos
slide8	postd. I	37.266	diapause-interrupted embryos
slide8	postd. I	49.383	diapause-interrupted embryos
slide8	postd. I	30.226	diapause-interrupted embryos
slide8	postd. I	33.17	diapause-interrupted embryos
slide8	postd. I	30.77	diapause-interrupted embryos
slide8	postd. I	29.61	diapause-interrupted embryos
slide8	postd. I	42.659	diapause-interrupted embryos
slide8	postd. I	22.103	diapause-interrupted embryos
slide8	postd. I	36.859	diapause-interrupted embryos
slide8	postd. I	36.956	diapause-interrupted embryos
slide8	postd. I	28.656	diapause-interrupted embryos
slide8	postd. I	20.532	diapause-interrupted embryos
slide8	postd. I	19.522	diapause-interrupted embryos
slide8	postd. I	21.704	diapause-interrupted embryos
slide8	postd. I	17.948	diapause-interrupted embryos
slide8	postd. I	20.952	diapause-interrupted embryos
slide8	postd. I	21.823	diapause-interrupted embryos
slide8	postd. I	22.143	diapause-interrupted embryos
slide8	postd. I	38.147	diapause-interrupted embryos
slide8	postd. I	25.146	diapause-interrupted embryos
slide8	postd. I	26.061	diapause-interrupted embryos
slide8	postd. I	35.858	diapause-interrupted embryos
slide8	postd. I	36.111	diapause-interrupted embryos
slide8	postd. I	33.458	diapause-interrupted embryos
slide8	postd. I	36.617	diapause-interrupted embryos
slide8	postd. I	38.48	diapause-interrupted embryos
slide8	postd. I	45.45	diapause-interrupted embryos
slide8	postd. I	42.795	diapause-interrupted embryos
slide8	postd. I	37.966	diapause-interrupted embryos
slide8	postd. I	36.531	diapause-interrupted embryos
slide8	postd. I	40.703	diapause-interrupted embryos
slide8	postd. I	35.161	diapause-interrupted embryos
slide8	postd. I	29.422	diapause-interrupted embryos
slide8	postd. I	33.645	diapause-interrupted embryos
slide8	postd. I	25.545	diapause-interrupted embryos
slide8	postd. I	22.835	diapause-interrupted embryos
slide8	postd. I	30.265	diapause-interrupted embryos
slide8	postd. I	44.884	diapause-interrupted embryos
slide8	postd. I	32.153	diapause-interrupted embryos
slide8	postd. I	43.95	diapause-interrupted embryos
slide8	postd. I	44.354	diapause-interrupted embryos
slide8	postd. I	41.176	diapause-interrupted embryos
slide8	postd. I	46.123	diapause-interrupted embryos
slide8	postd. I	92.065	diapause-interrupted embryos
slide8	postd. I	94.194	diapause-interrupted embryos
slide8	postd. I	56.335	diapause-interrupted embryos
slide8	postd. I	39.239	diapause-interrupted embryos
slide8	postd. I	47.49	diapause-interrupted embryos
slide8	postd. I	23.08	diapause-interrupted embryos
slide8	postd. I	55.995	diapause-interrupted embryos
slide8	postd. I	54.481	diapause-interrupted embryos
slide8	postd. I	47.476	diapause-interrupted embryos
slide8	postd. I	80.618	diapause-interrupted embryos
slide8	postd. I	67.479	diapause-interrupted embryos
slide8	postd. I	75.658	diapause-interrupted embryos
slide8	postd. I	35.871	diapause-interrupted embryos
slide8	postd. I	49.064	diapause-interrupted embryos
slide8	postd. I	50.04	diapause-interrupted embryos
slide8	postd. I	31.488	diapause-interrupted embryos
slide8	postd. I	30.073	diapause-interrupted embryos
slide8	postd. I	29.635	diapause-interrupted embryos
slide8	postd. I	32.168	diapause-interrupted embryos
slide8	postd. I	23.201	diapause-interrupted embryos
slide8	postd. I	21.208	diapause-interrupted embryos
slide8	postd. I	21.478	diapause-interrupted embryos
slide8	postd. I	21.491	diapause-interrupted embryos
slide8	postd. I	21.466	diapause-interrupted embryos
slide8	postd. I	20.967	diapause-interrupted embryos
slide8	postd. I	48.644	diapause-interrupted embryos
slide8	postd. I	22.019	diapause-interrupted embryos
slide8	postd. I	23.67	diapause-interrupted embryos
slide8	postd. I	21.907	diapause-interrupted embryos
slide8	postd. I	20.383	diapause-interrupted embryos
slide8	postd. I	20.866	diapause-interrupted embryos
slide8	postd. I	21.896	diapause-interrupted embryos
slide8	postd. I	92.957	diapause-interrupted embryos
slide8	postd. I	92.833	diapause-interrupted embryos
slide8	postd. I	84.757	diapause-interrupted embryos
slide8	postd. I	18.776	diapause-interrupted embryos
slide8	postd. I	23.372	diapause-interrupted embryos
slide8	postd. I	19.417	diapause-interrupted embryos
slide8	postd. I	19.309	diapause-interrupted embryos
slide8	postd. I	17.385	diapause-interrupted embryos
slide8	postd. I	24.62	diapause-interrupted embryos
slide8	postd. I	20.041	diapause-interrupted embryos
slide8	postd. I	21.959	diapause-interrupted embryos
slide8	postd. I	18.459	diapause-interrupted embryos
slide8	postd. I	18.63	diapause-interrupted embryos
slide8	postd. I	20.187	diapause-interrupted embryos
slide8	postd. I	20.429	diapause-interrupted embryos
slide8	postd. I	21.741	diapause-interrupted embryos
slide8	postd. I	22.6	diapause-interrupted embryos
slide8	postd. I	26.863	diapause-interrupted embryos
slide8	postd. I	22.629	diapause-interrupted embryos
slide8	postd. I	27.664	diapause-interrupted embryos
slide8	postd. I	17.85	diapause-interrupted embryos
slide8	postd. I	42.116	diapause-interrupted embryos
slide8	postd. I	45.273	diapause-interrupted embryos
slide8	postd. I	24.593	diapause-interrupted embryos
slide8	postd. I	23.239	diapause-interrupted embryos
slide8	postd. I	27.464	diapause-interrupted embryos
slide8	postd. I	26.785	diapause-interrupted embryos
slide8	postd. I	29.887	diapause-interrupted embryos
slide8	postd. I	17.52	diapause-interrupted embryos
slide8	postd. I	27.63	diapause-interrupted embryos
slide8	postd. I	30.493	diapause-interrupted embryos
slide8	postd. I	23.873	diapause-interrupted embryos
slide8	postd. I	31.47	diapause-interrupted embryos
slide8	postd. I	46.111	diapause-interrupted embryos
slide8	postd. I	44.429	diapause-interrupted embryos
slide8	postd. I	22.59	diapause-interrupted embryos
slide8	postd. I	23.412	diapause-interrupted embryos
slide8	postd. I	96.784	diapause-interrupted embryos
slide8	postd. I	98.392	diapause-interrupted embryos
slide8	postd. I	95.451	diapause-interrupted embryos
slide8	postd. I	98.023	diapause-interrupted embryos
slide8	postd. I	83.543	diapause-interrupted embryos
slide8	postd. I	92.143	diapause-interrupted embryos
slide8	postd. I	94.534	diapause-interrupted embryos
slide8	postd. I	95.682	diapause-interrupted embryos
slide8	postd. I	47.13	diapause-interrupted embryos
slide8	postd. I	46.063	diapause-interrupted embryos
slide8	postd. I	34.618	diapause-interrupted embryos
slide8	postd. I	35.539	diapause-interrupted embryos
slide8	postd. I	31.068	diapause-interrupted embryos
slide8	postd. I	28.151	diapause-interrupted embryos
slide8	postd. I	33.469	diapause-interrupted embryos
slide8	postd. I	30.365	diapause-interrupted embryos
slide8	postd. I	35.426	diapause-interrupted embryos
slide8	postd. I	31.976	diapause-interrupted embryos
slide8	postd. I	23.92	diapause-interrupted embryos
slide8	postd. I	38.53	diapause-interrupted embryos
slide8	postd. I	33.293	diapause-interrupted embryos
slide8	postd. I	23.056	diapause-interrupted embryos
slide8	postd. I	38.394	diapause-interrupted embryos
slide8	postd. I	38.439	diapause-interrupted embryos
slide8	postd. I	35.279	diapause-interrupted embryos
slide8	postd. I	37.307	diapause-interrupted embryos
slide6	postd. I	33.115	diapause-interrupted embryos
slide6	postd. I	37.293	diapause-interrupted embryos
slide6	postd. I	44.655	diapause-interrupted embryos
slide6	postd. I	38.079	diapause-interrupted embryos
slide6	postd. I	43.637	diapause-interrupted embryos
slide6	postd. I	55.912	diapause-interrupted embryos
slide6	postd. I	48.921	diapause-interrupted embryos
slide6	postd. I	40.396	diapause-interrupted embryos
slide6	postd. I	43.482	diapause-interrupted embryos
slide6	postd. I	29.068	diapause-interrupted embryos
slide6	postd. I	38.643	diapause-interrupted embryos
slide6	postd. I	37.397	diapause-interrupted embryos
slide6	postd. I	42.674	diapause-interrupted embryos
slide6	postd. I	44.321	diapause-interrupted embryos
slide6	postd. I	37.041	diapause-interrupted embryos
slide6	postd. I	42.066	diapause-interrupted embryos
slide6	postd. I	29.462	diapause-interrupted embryos
slide6	postd. I	33.482	diapause-interrupted embryos
slide6	postd. I	31.151	diapause-interrupted embryos
slide6	postd. I	35.588	diapause-interrupted embryos
slide6	postd. I	24.992	diapause-interrupted embryos
slide6	postd. I	26.027	diapause-interrupted embryos
slide6	postd. I	31.293	diapause-interrupted embryos
slide6	postd. I	26.966	diapause-interrupted embryos
slide6	postd. I	26.249	diapause-interrupted embryos
slide6	postd. I	30.132	diapause-interrupted embryos
slide6	postd. I	34.06	diapause-interrupted embryos
slide6	postd. I	28.655	diapause-interrupted embryos
slide6	postd. I	32.807	diapause-interrupted embryos
slide6	postd. I	30.719	diapause-interrupted embryos
slide6	postd. I	72.019	diapause-interrupted embryos
slide6	postd. I	56.068	diapause-interrupted embryos
slide6	postd. I	60.317	diapause-interrupted embryos
slide6	postd. I	40.392	diapause-interrupted embryos
slide6	postd. I	42.048	diapause-interrupted embryos
slide6	postd. I	42.804	diapause-interrupted embryos
slide6	postd. I	40.097	diapause-interrupted embryos
slide6	postd. I	41.537	diapause-interrupted embryos
slide6	postd. I	46.496	diapause-interrupted embryos
slide6	postd. I	40.486	diapause-interrupted embryos
slide6	postd. I	41.823	diapause-interrupted embryos
slide6	postd. I	54.193	diapause-interrupted embryos
slide6	postd. I	51.049	diapause-interrupted embryos
slide6	postd. I	55.811	diapause-interrupted embryos
slide6	postd. I	36.025	diapause-interrupted embryos
slide6	postd. I	30.082	diapause-interrupted embryos
slide6	postd. I	31.602	diapause-interrupted embryos
slide6	postd. I	34.498	diapause-interrupted embryos
slide6	postd. I	41.52	diapause-interrupted embryos
slide6	postd. I	31.752	diapause-interrupted embryos
slide6	postd. I	29.78	diapause-interrupted embryos
slide6	postd. I	37.676	diapause-interrupted embryos
slide6	postd. I	34.312	diapause-interrupted embryos
slide6	postd. I	36.534	diapause-interrupted embryos
slide6	postd. I	28.478	diapause-interrupted embryos
slide6	postd. I	43.452	diapause-interrupted embryos
slide6	postd. I	38.192	diapause-interrupted embryos
slide6	postd. I	29.78	diapause-interrupted embryos
slide6	postd. I	44.029	diapause-interrupted embryos
slide6	postd. I	36.772	diapause-interrupted embryos
slide6	postd. I	40.632	diapause-interrupted embryos
slide6	postd. I	41.41	diapause-interrupted embryos
slide6	postd. I	37.254	diapause-interrupted embryos
slide6	postd. I	39.354	diapause-interrupted embryos
slide6	postd. I	42.416	diapause-interrupted embryos
slide6	postd. I	38.666	diapause-interrupted embryos
slide6	postd. I	41.586	diapause-interrupted embryos
slide6	postd. I	22.037	diapause-interrupted embryos
slide6	postd. I	21.473	diapause-interrupted embryos
slide6	postd. I	25.85	diapause-interrupted embryos
slide6	postd. I	34.518	diapause-interrupted embryos
slide6	postd. I	36.174	diapause-interrupted embryos
slide6	postd. I	31.613	diapause-interrupted embryos
slide6	postd. I	39.795	diapause-interrupted embryos
slide6	postd. I	33.191	diapause-interrupted embryos
slide6	postd. I	27.958	diapause-interrupted embryos
slide6	postd. I	28.96	diapause-interrupted embryos
slide6	postd. I	39.253	diapause-interrupted embryos
slide6	postd. I	28.746	diapause-interrupted embryos
slide6	postd. I	29.593	diapause-interrupted embryos
slide6	postd. I	28.199	diapause-interrupted embryos
slide6	postd. I	28.998	diapause-interrupted embryos
slide6	postd. I	27.635	diapause-interrupted embryos
slide6	postd. I	26.842	diapause-interrupted embryos
slide6	postd. I	27.855	diapause-interrupted embryos
slide6	postd. I	25.892	diapause-interrupted embryos
slide6	postd. I	27.125	diapause-interrupted embryos
slide6	postd. I	26.849	diapause-interrupted embryos
slide6	postd. I	25.526	diapause-interrupted embryos
slide6	postd. I	26.481	diapause-interrupted embryos
slide6	postd. I	43.867	diapause-interrupted embryos
slide6	postd. I	48.78	diapause-interrupted embryos
slide6	postd. I	45.661	diapause-interrupted embryos
slide6	postd. I	57.035	diapause-interrupted embryos
slide6	postd. I	49.672	diapause-interrupted embryos
slide6	postd. I	37.994	diapause-interrupted embryos
slide6	postd. I	45.546	diapause-interrupted embryos
slide6	postd. I	36.556	diapause-interrupted embryos
slide6	postd. I	36.386	diapause-interrupted embryos
slide6	postd. I	35.069	diapause-interrupted embryos
slide6	postd. I	30.472	diapause-interrupted embryos
slide6	postd. I	35.267	diapause-interrupted embryos
slide6	postd. I	36.735	diapause-interrupted embryos
slide6	postd. I	26.218	diapause-interrupted embryos
slide6	postd. I	24.94	diapause-interrupted embryos
slide6	postd. I	23.9	diapause-interrupted embryos
slide6	postd. I	38.171	diapause-interrupted embryos
slide6	postd. I	36.448	diapause-interrupted embryos
slide6	postd. I	33.148	diapause-interrupted embryos
slide6	postd. I	28.484	diapause-interrupted embryos
slide6	postd. I	25.499	diapause-interrupted embryos
slide6	postd. I	41.695	diapause-interrupted embryos
slide6	postd. I	32.678	diapause-interrupted embryos
slide6	postd. I	25.697	diapause-interrupted embryos
slide6	postd. I	27.702	diapause-interrupted embryos
slide6	postd. I	21.024	diapause-interrupted embryos
slide6	postd. I	27.11	diapause-interrupted embryos
slide6	postd. I	21.306	diapause-interrupted embryos
slide6	postd. I	34.93	diapause-interrupted embryos
slide6	postd. I	34.418	diapause-interrupted embryos
slide6	postd. I	26.797	diapause-interrupted embryos
slide6	postd. I	24.258	diapause-interrupted embryos
slide6	postd. I	30.814	diapause-interrupted embryos
slide6	postd. I	30.365	diapause-interrupted embryos
slide6	postd. I	25.637	diapause-interrupted embryos
slide6	postd. I	22.221	diapause-interrupted embryos
slide6	postd. I	35.678	diapause-interrupted embryos
slide6	postd. I	27.555	diapause-interrupted embryos
slide6	postd. I	32.574	diapause-interrupted embryos
slide6	postd. I	33.06	diapause-interrupted embryos
slide6	postd. I	24.528	diapause-interrupted embryos
slide6	postd. I	34.616	diapause-interrupted embryos
slide6	postd. I	40.213	diapause-interrupted embryos
slide6	postd. I	34.351	diapause-interrupted embryos
slide6	postd. I	34.125	diapause-interrupted embryos
slide6	postd. I	41.197	diapause-interrupted embryos
slide6	postd. I	52.304	diapause-interrupted embryos
slide6	postd. I	46.436	diapause-interrupted embryos
slide6	postd. I	47.85	diapause-interrupted embryos
slide6	postd. I	52.776	diapause-interrupted embryos
slide6	postd. I	40.088	diapause-interrupted embryos
slide6	postd. I	37.868	diapause-interrupted embryos
slide6	postd. I	85.672	diapause-interrupted embryos
slide6	postd. I	91.515	diapause-interrupted embryos
slide6	postd. I	29.824	diapause-interrupted embryos
slide6	postd. I	42.606	diapause-interrupted embryos
slide6	postd. I	42.025	diapause-interrupted embryos
slide6	postd. I	43.768	diapause-interrupted embryos
slide6	postd. I	44.58	diapause-interrupted embryos
slide6	postd. I	58.824	diapause-interrupted embryos
slide6	postd. I	47.353	diapause-interrupted embryos
slide6	postd. I	51.851	diapause-interrupted embryos
slide6	postd. I	53.381	diapause-interrupted embryos
slide6	postd. I	57.793	diapause-interrupted embryos
slide6	postd. I	61.306	diapause-interrupted embryos
slide6	postd. I	72.067	diapause-interrupted embryos
slide6	postd. I	90.031	diapause-interrupted embryos
slide6	postd. I	40.502	diapause-interrupted embryos
slide6	postd. I	37.987	diapause-interrupted embryos
slide6	postd. I	32.873	diapause-interrupted embryos
slide6	postd. I	28.338	diapause-interrupted embryos
slide6	postd. I	48.625	diapause-interrupted embryos
slide6	postd. I	86.506	diapause-interrupted embryos
slide6	postd. I	38.992	diapause-interrupted embryos
slide6	postd. I	46.211	diapause-interrupted embryos
slide6	postd. I	46.337	diapause-interrupted embryos
slide6	postd. I	46.24	diapause-interrupted embryos
slide6	postd. I	44.932	diapause-interrupted embryos
slide6	postd. I	55.277	diapause-interrupted embryos
slide6	postd. I	55.767	diapause-interrupted embryos
slide6	postd. I	63.847	diapause-interrupted embryos
slide6	postd. I	72.017	diapause-interrupted embryos
slide6	postd. I	72.435	diapause-interrupted embryos
slide6	postd. I	58.498	diapause-interrupted embryos
slide6	postd. I	63.617	diapause-interrupted embryos
slide6	postd. I	60.104	diapause-interrupted embryos
slide6	postd. I	63.587	diapause-interrupted embryos
slide6	postd. I	43.603	diapause-interrupted embryos
slide6	postd. I	38.352	diapause-interrupted embryos
slide6	postd. I	38.581	diapause-interrupted embryos
slide6	postd. I	27.507	diapause-interrupted embryos
slide6	postd. I	89.673	diapause-interrupted embryos
slide6	postd. I	93.284	diapause-interrupted embryos
slide6	postd. I	90.944	diapause-interrupted embryos
slide6	postd. I	48.145	diapause-interrupted embryos
slide6	postd. I	41.252	diapause-interrupted embryos
slide6	postd. I	49.001	diapause-interrupted embryos
slide6	postd. I	45.43	diapause-interrupted embryos
slide6	postd. I	46.414	diapause-interrupted embryos
slide6	postd. I	45.896	diapause-interrupted embryos
slide6	postd. I	53.101	diapause-interrupted embryos
slide6	postd. I	57.212	diapause-interrupted embryos
slide6	postd. I	61.406	diapause-interrupted embryos
slide6	postd. I	57.918	diapause-interrupted embryos
slide6	postd. I	51.188	diapause-interrupted embryos
slide6	postd. I	49.763	diapause-interrupted embryos
slide6	postd. I	55.313	diapause-interrupted embryos
slide6	postd. I	47.888	diapause-interrupted embryos
slide6	postd. I	45.788	diapause-interrupted embryos
slide6	postd. I	31.597	diapause-interrupted embryos
slide6	postd. I	35.978	diapause-interrupted embryos
slide6	postd. I	29.952	diapause-interrupted embryos
slide6	postd. I	28.271	diapause-interrupted embryos
slide6	postd. I	28.624	diapause-interrupted embryos
slide6	postd. I	31.536	diapause-interrupted embryos
slide6	postd. I	36.366	diapause-interrupted embryos
slide6	postd. I	43.459	diapause-interrupted embryos
slide6	postd. I	38.602	diapause-interrupted embryos
slide6	postd. I	43.972	diapause-interrupted embryos
slide6	postd. I	38.997	diapause-interrupted embryos
slide6	postd. I	38.846	diapause-interrupted embryos
slide6	postd. I	44.548	diapause-interrupted embryos
slide6	postd. I	59.102	diapause-interrupted embryos
slide6	postd. I	42.707	diapause-interrupted embryos
slide6	postd. I	44.438	diapause-interrupted embryos
slide6	postd. I	36.105	diapause-interrupted embryos
slide6	postd. I	33.768	diapause-interrupted embryos
slide6	postd. I	36.673	diapause-interrupted embryos
slide6	postd. I	19.746	diapause-interrupted embryos
slide6	postd. I	42.525	diapause-interrupted embryos
slide6	postd. I	38.976	diapause-interrupted embryos
slide6	postd. I	34.535	diapause-interrupted embryos
slide6	postd. I	36.051	diapause-interrupted embryos
slide6	postd. I	43.933	diapause-interrupted embryos
slide6	postd. I	38.378	diapause-interrupted embryos
slide6	postd. I	55.795	diapause-interrupted embryos
slide6	postd. I	40.55	diapause-interrupted embryos
slide6	postd. I	86.491	diapause-interrupted embryos
slide6	postd. I	83.732	diapause-interrupted embryos
slide6	postd. I	87.115	diapause-interrupted embryos
slide6	postd. I	82.677	diapause-interrupted embryos
slide6	postd. I	58.999	diapause-interrupted embryos
slide6	postd. I	62.094	diapause-interrupted embryos
slide6	postd. I	62.716	diapause-interrupted embryos
slide6	postd. I	79.419	diapause-interrupted embryos
slide6	postd. I	73.777	diapause-interrupted embryos
slide6	postd. I	81.399	diapause-interrupted embryos
slide6	postd. I	49.017	diapause-interrupted embryos
slide6	postd. I	42.606	diapause-interrupted embryos
slide6	postd. I	41.761	diapause-interrupted embryos
slide6	postd. I	48.751	diapause-interrupted embryos
slide6	postd. I	43.406	diapause-interrupted embryos
slide6	postd. I	46.735	diapause-interrupted embryos
slide6	postd. I	47.431	diapause-interrupted embryos
slide6	postd. I	48.23	diapause-interrupted embryos
slide6	postd. I	78.256	diapause-interrupted embryos
slide6	postd. I	77.327	diapause-interrupted embryos
slide6	postd. I	74.128	diapause-interrupted embryos
slide6	postd. I	80.533	diapause-interrupted embryos
slide8	postd. I	85.011	diapause-interrupted embryos
slide8	postd. I	83.76	diapause-interrupted embryos
slide8	postd. I	22.811	diapause-interrupted embryos
slide8	postd. I	23.548	diapause-interrupted embryos
slide8	postd. I	26.279	diapause-interrupted embryos
slide8	postd. I	14.24	diapause-interrupted embryos
slide8	postd. I	16.317	diapause-interrupted embryos
slide8	postd. I	19.002	diapause-interrupted embryos
slide8	postd. I	20.868	diapause-interrupted embryos
slide8	postd. I	20.416	diapause-interrupted embryos
slide8	postd. I	35.079	diapause-interrupted embryos
slide8	postd. I	39.407	diapause-interrupted embryos
slide8	postd. I	23.326	diapause-interrupted embryos
slide8	postd. I	27.823	diapause-interrupted embryos
slide8	postd. I	26.628	diapause-interrupted embryos
slide8	postd. I	27.271	diapause-interrupted embryos
slide8	postd. I	26.273	diapause-interrupted embryos
slide8	postd. I	18.711	diapause-interrupted embryos
slide8	postd. I	17.591	diapause-interrupted embryos
slide8	postd. I	21.03	diapause-interrupted embryos
slide8	postd. I	16.835	diapause-interrupted embryos
slide8	postd. I	18.356	diapause-interrupted embryos
slide8	postd. I	14.897	diapause-interrupted embryos
slide8	postd. I	15.729	diapause-interrupted embryos
slide8	postd. I	23.905	diapause-interrupted embryos
slide8	postd. I	23.649	diapause-interrupted embryos
slide8	postd. I	25.468	diapause-interrupted embryos
slide8	postd. I	22.611	diapause-interrupted embryos
slide8	postd. I	28.322	diapause-interrupted embryos
slide8	postd. I	26.669	diapause-interrupted embryos
slide8	postd. I	27.875	diapause-interrupted embryos
slide8	postd. I	36.159	diapause-interrupted embryos
slide8	postd. I	47.478	diapause-interrupted embryos
slide8	postd. I	15.326	diapause-interrupted embryos
slide8	postd. I	39.094	diapause-interrupted embryos
slide8	postd. I	36.566	diapause-interrupted embryos
slide8	postd. I	41.7	diapause-interrupted embryos
slide8	postd. I	34.565	diapause-interrupted embryos
slide8	postd. I	36.495	diapause-interrupted embryos
slide8	postd. I	43.455	diapause-interrupted embryos
slide8	postd. I	12.928	diapause-interrupted embryos
slide8	postd. I	26.811	diapause-interrupted embryos
slide8	postd. I	34.325	diapause-interrupted embryos
slide8	postd. I	15.865	diapause-interrupted embryos
slide8	postd. I	16.836	diapause-interrupted embryos
slide7	postd. I	7.021	diapause-interrupted embryos
slide7	postd. I	6.774	diapause-interrupted embryos
slide7	postd. I	21.323	diapause-interrupted embryos
slide7	postd. I	18.019	diapause-interrupted embryos
slide7	postd. I	14.209	diapause-interrupted embryos
slide7	postd. I	8.041	diapause-interrupted embryos
slide7	postd. I	9.899	diapause-interrupted embryos
slide7	postd. I	28.376	diapause-interrupted embryos
slide7	postd. I	25.589	diapause-interrupted embryos
slide7	postd. I	13.187	diapause-interrupted embryos
slide7	postd. I	28.706	diapause-interrupted embryos
slide7	postd. I	27.782	diapause-interrupted embryos
slide7	postd. I	35.334	diapause-interrupted embryos
slide7	postd. I	30.315	diapause-interrupted embryos
slide7	postd. I	32.57	diapause-interrupted embryos
slide7	postd. I	31.734	diapause-interrupted embryos
slide7	postd. I	29.712	diapause-interrupted embryos
slide7	postd. I	27.504	diapause-interrupted embryos
slide7	postd. I	27.371	diapause-interrupted embryos
slide7	postd. I	29.504	diapause-interrupted embryos
slide7	postd. I	24.17	diapause-interrupted embryos
slide7	postd. I	34.978	diapause-interrupted embryos
slide7	postd. I	36.037	diapause-interrupted embryos
slide7	postd. I	31.457	diapause-interrupted embryos
slide7	postd. I	30.351	diapause-interrupted embryos
slide7	postd. I	31.977	diapause-interrupted embryos
slide7	postd. I	36.535	diapause-interrupted embryos
slide7	postd. I	34.217	diapause-interrupted embryos
slide7	postd. I	36.541	diapause-interrupted embryos
slide7	postd. I	37.873	diapause-interrupted embryos
slide7	postd. I	27.566	diapause-interrupted embryos
slide7	postd. I	27.89	diapause-interrupted embryos
slide7	postd. I	30.62	diapause-interrupted embryos
slide7	postd. I	18.399	diapause-interrupted embryos
slide7	postd. I	24.033	diapause-interrupted embryos
slide7	postd. I	11.491	diapause-interrupted embryos
slide7	postd. I	11.26	diapause-interrupted embryos
slide7	postd. I	60.059	diapause-interrupted embryos
slide7	postd. I	18.939	diapause-interrupted embryos
slide7	postd. I	14.929	diapause-interrupted embryos
slide7	postd. I	17.187	diapause-interrupted embryos
slide7	postd. I	14.908	diapause-interrupted embryos
slide7	postd. I	27.411	diapause-interrupted embryos
slide7	postd. I	17.72	diapause-interrupted embryos
slide7	postd. I	23.277	diapause-interrupted embryos
slide7	postd. I	35.963	diapause-interrupted embryos
slide7	postd. I	8.039	diapause-interrupted embryos
slide7	postd. I	22.18	diapause-interrupted embryos
slide7	postd. I	21.003	diapause-interrupted embryos
slide7	postd. I	20.89	diapause-interrupted embryos
slide7	postd. I	18.044	diapause-interrupted embryos
slide7	postd. I	10.835	diapause-interrupted embryos
slide7	postd. I	84.965	diapause-interrupted embryos
slide7	postd. I	93.196	diapause-interrupted embryos
slide7	postd. I	81.848	diapause-interrupted embryos
slide7	postd. I	85.765	diapause-interrupted embryos
slide7	postd. I	75.185	diapause-interrupted embryos
slide7	postd. I	66.844	diapause-interrupted embryos
slide7	postd. I	20.472	diapause-interrupted embryos
slide7	postd. I	13.617	diapause-interrupted embryos
slide7	postd. I	16.194	diapause-interrupted embryos
slide7	postd. I	15.506	diapause-interrupted embryos
slide7	postd. I	14.968	diapause-interrupted embryos
slide7	postd. I	26.554	diapause-interrupted embryos
slide7	postd. I	14.893	diapause-interrupted embryos
slide7	postd. I	18.404	diapause-interrupted embryos
slide7	postd. I	22.292	diapause-interrupted embryos
slide7	postd. I	17.825	diapause-interrupted embryos
slide7	postd. I	12.595	diapause-interrupted embryos
slide7	postd. I	12.596	diapause-interrupted embryos
slide7	postd. I	12.586	diapause-interrupted embryos
slide7	postd. I	16.969	diapause-interrupted embryos
slide7	postd. I	21.834	diapause-interrupted embryos
slide7	postd. I	13.927	diapause-interrupted embryos
slide7	postd. I	21.454	diapause-interrupted embryos
slide7	postd. I	20.016	diapause-interrupted embryos
slide7	postd. I	20.526	diapause-interrupted embryos
slide7	postd. I	22.025	diapause-interrupted embryos
slide7	postd. I	18.453	diapause-interrupted embryos
slide7	postd. I	27.2	diapause-interrupted embryos
slide7	postd. I	17.465	diapause-interrupted embryos
slide7	postd. I	15.313	diapause-interrupted embryos
slide7	postd. I	19.408	diapause-interrupted embryos
slide7	postd. I	24.569	diapause-interrupted embryos
slide7	postd. I	20.144	diapause-interrupted embryos
slide7	postd. I	41.376	diapause-interrupted embryos
slide7	postd. I	11.062	diapause-interrupted embryos
slide7	postd. I	7.495	diapause-interrupted embryos
slide7	postd. I	7.466	diapause-interrupted embryos
slide7	postd. I	31.712	diapause-interrupted embryos
slide7	postd. I	19.179	diapause-interrupted embryos
slide7	postd. I	21.816	diapause-interrupted embryos
slide7	postd. I	23.475	diapause-interrupted embryos
slide7	postd. I	34.281	diapause-interrupted embryos
slide7	postd. I	39.398	diapause-interrupted embryos
slide7	postd. I	6.453	diapause-interrupted embryos
slide7	postd. I	6.034	diapause-interrupted embryos
slide7	postd. I	5.666	diapause-interrupted embryos
slide7	postd. I	7.402	diapause-interrupted embryos
slide7	postd. I	8.093	diapause-interrupted embryos
slide7	postd. I	8.373	diapause-interrupted embryos
slide7	postd. I	7.994	diapause-interrupted embryos
slide7	postd. I	6.083	diapause-interrupted embryos
slide7	postd. I	12.63	diapause-interrupted embryos
slide7	postd. I	12.63	diapause-interrupted embryos
slide7	postd. I	22.384	diapause-interrupted embryos
slide7	postd. I	18.161	diapause-interrupted embryos
slide7	postd. I	31.948	diapause-interrupted embryos
slide7	postd. I	47.508	diapause-interrupted embryos
slide7	postd. I	38.753	diapause-interrupted embryos
slide7	postd. I	56.922	diapause-interrupted embryos
slide7	postd. I	56.064	diapause-interrupted embryos
slide7	postd. I	69.298	diapause-interrupted embryos
slide7	postd. I	65.584	diapause-interrupted embryos
slide7	postd. I	68.401	diapause-interrupted embryos
slide7	postd. I	68.263	diapause-interrupted embryos
slide7	postd. I	9.785	diapause-interrupted embryos
slide7	postd. I	6.325	diapause-interrupted embryos
slide7	postd. I	6.126	diapause-interrupted embryos
slide7	postd. I	6.628	diapause-interrupted embryos
slide7	postd. I	6.769	diapause-interrupted embryos
slide7	postd. I	7.962	diapause-interrupted embryos
slide7	postd. I	8.813	diapause-interrupted embryos
slide7	postd. I	6.43	diapause-interrupted embryos
slide7	postd. I	27.617	diapause-interrupted embryos
slide7	postd. I	33.754	diapause-interrupted embryos
slide7	postd. I	28.537	diapause-interrupted embryos
slide7	postd. I	30.953	diapause-interrupted embryos
slide7	postd. I	37.192	diapause-interrupted embryos
slide7	postd. I	32.251	diapause-interrupted embryos
slide7	postd. I	23.77	diapause-interrupted embryos
slide7	postd. I	38.61	diapause-interrupted embryos
slide7	postd. I	37.752	diapause-interrupted embryos
slide7	postd. I	23.413	diapause-interrupted embryos
slide7	postd. I	24.224	diapause-interrupted embryos
slide7	postd. I	33.5	diapause-interrupted embryos
slide7	postd. I	30.028	diapause-interrupted embryos
slide7	postd. I	32.99	diapause-interrupted embryos
slide7	postd. I	27.487	diapause-interrupted embryos
slide7	postd. I	33.205	diapause-interrupted embryos
slide7	postd. I	32.171	diapause-interrupted embryos
slide7	postd. I	30.439	diapause-interrupted embryos
slide7	postd. I	95.603	diapause-interrupted embryos
slide7	postd. I	18.838	diapause-interrupted embryos
slide7	postd. I	11.851	diapause-interrupted embryos
slide7	postd. I	10.384	diapause-interrupted embryos
slide7	postd. I	11.1	diapause-interrupted embryos
slide7	postd. I	16.259	diapause-interrupted embryos
slide7	postd. I	19.891	diapause-interrupted embryos
slide7	postd. I	23.732	diapause-interrupted embryos
slide7	postd. I	33.204	diapause-interrupted embryos
slide7	postd. I	21.913	diapause-interrupted embryos
slide7	postd. I	24.662	diapause-interrupted embryos
slide7	postd. I	29.856	diapause-interrupted embryos
slide7	postd. I	24.79	diapause-interrupted embryos
slide7	postd. I	23.997	diapause-interrupted embryos
slide7	postd. I	27.812	diapause-interrupted embryos
slide7	postd. I	21.159	diapause-interrupted embryos
slide7	postd. I	39.541	diapause-interrupted embryos
slide7	postd. I	6.261	diapause-interrupted embryos
slide7	postd. I	6.165	diapause-interrupted embryos
slide7	postd. I	5.59	diapause-interrupted embryos
slide7	postd. I	7.569	diapause-interrupted embryos
slide7	postd. I	8.031	diapause-interrupted embryos
slide7	postd. I	47.08	diapause-interrupted embryos
slide7	postd. I	10.948	diapause-interrupted embryos
slide7	postd. I	10.046	diapause-interrupted embryos
slide7	postd. I	7.718	diapause-interrupted embryos
slide7	postd. I	14.742	diapause-interrupted embryos
slide7	postd. I	18.404	diapause-interrupted embryos
slide7	postd. I	25.696	diapause-interrupted embryos
slide7	postd. I	27.195	diapause-interrupted embryos
slide7	postd. I	15.184	diapause-interrupted embryos
slide7	postd. I	28.746	diapause-interrupted embryos
slide7	postd. I	28.053	diapause-interrupted embryos
slide7	postd. I	38.942	diapause-interrupted embryos
slide7	postd. I	35.58	diapause-interrupted embryos
slide7	postd. I	32.298	diapause-interrupted embryos
slide7	postd. I	18.261	diapause-interrupted embryos
slide7	postd. I	39.81	diapause-interrupted embryos
slide7	postd. I	19.821	diapause-interrupted embryos
slide7	postd. I	31.372	diapause-interrupted embryos
slide7	postd. I	20.204	diapause-interrupted embryos
slide7	postd. I	15.876	diapause-interrupted embryos
slide7	postd. I	14.003	diapause-interrupted embryos
slide7	postd. I	44.631	diapause-interrupted embryos
slide7	postd. I	53.269	diapause-interrupted embryos
slide7	postd. I	38.883	diapause-interrupted embryos
slide7	postd. I	41.117	diapause-interrupted embryos
slide7	postd. I	7.696	diapause-interrupted embryos
[truncated: 384 more rows]

## Sheet: H3K9ac intensity
Table 2: raw data quantification of H3K9ac fluorescence intensity in D. magna continuously developing and diapause-interrupted embryos.
Slide	Stage	Mean	Type
slide1	pred. II	73.377	diapause-interrupted embryos
slide1	pred. II	85.805	diapause-interrupted embryos
slide1	pred. II	86.941	diapause-interrupted embryos
slide1	pred. II	68.116	diapause-interrupted embryos
slide1	pred. II	82.925	diapause-interrupted embryos
slide1	pred. II	97.674	diapause-interrupted embryos
slide1	pred. II	92.652	diapause-interrupted embryos
slide1	pred. II	82.611	diapause-interrupted embryos
slide1	pred. II	96.722	diapause-interrupted embryos
slide1	pred. II	93.617	diapause-interrupted embryos
slide1	pred. II	89.433	diapause-interrupted embryos
slide1	pred. II	75.028	diapause-interrupted embryos
slide1	pred. II	95.922	diapause-interrupted embryos
slide1	pred. II	94.45	diapause-interrupted embryos
slide1	pred. II	97.155	diapause-interrupted embryos
slide1	pred. II	88.709	diapause-interrupted embryos
slide1	pred. II	89.973	diapause-interrupted embryos
slide1	pred. II	85.128	diapause-interrupted embryos
slide1	pred. II	88.431	diapause-interrupted embryos
slide1	pred. II	80.271	diapause-interrupted embryos
slide1	pred. II	86.864	diapause-interrupted embryos
slide1	pred. II	84.44	diapause-interrupted embryos
slide1	pred. II	88.6	diapause-interrupted embryos
slide1	pred. II	79.257	diapause-interrupted embryos
slide1	pred. II	96.135	diapause-interrupted embryos
slide1	pred. II	73.543	diapause-interrupted embryos
slide1	pred. II	72.942	diapause-interrupted embryos
slide1	pred. II	94.579	diapause-interrupted embryos
slide1	pred. II	92.383	diapause-interrupted embryos
slide1	pred. II	94.415	diapause-interrupted embryos
slide1	pred. II	86.97	diapause-interrupted embryos
slide1	pred. II	84.614	diapause-interrupted embryos
slide1	pred. II	92.85	diapause-interrupted embryos
slide1	pred. II	97.105	diapause-interrupted embryos
slide1	pred. II	83.867	diapause-interrupted embryos
slide2	pred. II	93.579	diapause-interrupted embryos
slide2	pred. II	88.969	diapause-interrupted embryos
slide2	pred. II	99.326	diapause-interrupted embryos
slide2	pred. II	99.421	diapause-interrupted embryos
slide2	pred. II	99.782	diapause-interrupted embryos
slide2	pred. II	97.631	diapause-interrupted embryos
slide2	pred. II	99.656	diapause-interrupted embryos
slide2	pred. II	93.633	diapause-interrupted embryos
slide2	pred. II	96.266	diapause-interrupted embryos
slide2	pred. II	96.181	diapause-interrupted embryos
slide2	pred. II	97.57	diapause-interrupted embryos
slide2	pred. II	97.947	diapause-interrupted embryos
slide2	pred. II	96.477	diapause-interrupted embryos
slide2	pred. II	99.492	diapause-interrupted embryos
slide2	pred. II	100.293	diapause-interrupted embryos
slide2	pred. II	100.278	diapause-interrupted embryos
slide2	pred. II	94.291	diapause-interrupted embryos
slide2	pred. II	99.257	diapause-interrupted embryos
slide2	pred. II	79.862	diapause-interrupted embryos
slide2	pred. II	91.385	diapause-interrupted embryos
slide2	pred. II	94.525	diapause-interrupted embryos
slide2	pred. II	100.436	diapause-interrupted embryos
slide2	pred. II	94.465	diapause-interrupted embryos
slide2	pred. II	94.787	diapause-interrupted embryos
slide2	pred. II	96.378	diapause-interrupted embryos
slide2	pred. II	94.798	diapause-interrupted embryos
slide2	pred. II	98.605	diapause-interrupted embryos
slide2	pred. II	98.542	diapause-interrupted embryos
slide2	pred. II	96.215	diapause-interrupted embryos
slide2	pred. II	97.671	diapause-interrupted embryos
slide2	pred. II	96.625	diapause-interrupted embryos
slide2	pred. II	88.47	diapause-interrupted embryos
slide2	pred. II	99.161	diapause-interrupted embryos
slide2	pred. II	98.41	diapause-interrupted embryos
slide2	pred. II	92	diapause-interrupted embryos
slide3	pred. II	51.711	diapause-interrupted embryos
slide3	pred. II	71.314	diapause-interrupted embryos
slide3	pred. II	57.362	diapause-interrupted embryos
slide3	pred. II	80.65	diapause-interrupted embryos
slide3	pred. II	52.611	diapause-interrupted embryos
slide3	pred. II	47.942	diapause-interrupted embryos
slide3	pred. II	89.451	diapause-interrupted embryos
slide3	pred. II	81.234	diapause-interrupted embryos
slide3	pred. II	71.333	diapause-interrupted embryos
slide3	pred. II	91.862	diapause-interrupted embryos
slide3	pred. II	97.052	diapause-interrupted embryos
slide3	pred. II	87.159	diapause-interrupted embryos
slide3	pred. II	81.855	diapause-interrupted embryos
slide3	pred. II	85.501	diapause-interrupted embryos
slide3	pred. II	68.555	diapause-interrupted embryos
slide3	pred. II	91.926	diapause-interrupted embryos
slide3	pred. II	93.242	diapause-interrupted embryos
slide3	pred. II	94.817	diapause-interrupted embryos
slide3	pred. II	69.911	diapause-interrupted embryos
slide3	pred. II	57.484	diapause-interrupted embryos
slide3	pred. II	88.862	diapause-interrupted embryos
slide3	pred. II	74.5	diapause-interrupted embryos
slide3	pred. II	55.069	diapause-interrupted embryos
slide3	pred. II	97.2	diapause-interrupted embryos
slide3	pred. II	88.302	diapause-interrupted embryos
slide3	pred. II	74.326	diapause-interrupted embryos
slide3	pred. II	98.756	diapause-interrupted embryos
slide3	pred. II	97.93	diapause-interrupted embryos
slide3	pred. II	99.351	diapause-interrupted embryos
slide3	pred. II	95.97	diapause-interrupted embryos
slide3	pred. II	96.721	diapause-interrupted embryos
slide3	pred. II	95.059	diapause-interrupted embryos
slide3	pred. II	91.075	diapause-interrupted embryos
slide3	pred. II	96.943	diapause-interrupted embryos
slide3	pred. II	97.418	diapause-interrupted embryos
slide6	d. III	51.476	diapause-interrupted embryos
slide6	d. III	46.945	diapause-interrupted embryos
slide6	d. III	91.315	diapause-interrupted embryos
slide6	d. III	48.957	diapause-interrupted embryos
slide6	d. III	73.516	diapause-interrupted embryos
slide6	d. III	58.203	diapause-interrupted embryos
slide6	d. III	42.868	diapause-interrupted embryos
slide6	d. III	67.945	diapause-interrupted embryos
slide6	d. III	68.017	diapause-interrupted embryos
slide6	d. III	75.164	diapause-interrupted embryos
slide6	d. III	61.749	diapause-interrupted embryos
slide6	d. III	77.578	diapause-interrupted embryos
slide6	d. III	75.648	diapause-interrupted embryos
slide6	d. III	46.062	diapause-interrupted embryos
slide6	d. III	57.269	diapause-interrupted embryos
slide6	d. III	44.15	diapause-interrupted embryos
slide6	d. III	39.813	diapause-interrupted embryos
slide6	d. III	52.702	diapause-interrupted embryos
slide6	d. III	31.683	diapause-interrupted embryos
slide6	d. III	69.868	diapause-interrupted embryos
slide6	d. III	53.889	diapause-interrupted embryos
slide6	d. III	49.639	diapause-interrupted embryos
slide6	d. III	56.848	diapause-interrupted embryos
slide6	d. III	44.93	diapause-interrupted embryos
slide6	d. III	17.96	diapause-interrupted embryos
slide6	d. III	51.914	diapause-interrupted embryos
slide6	d. III	47.893	diapause-interrupted embryos
slide6	d. III	46.387	diapause-interrupted embryos
slide6	d. III	30.809	diapause-interrupted embryos
slide6	d. III	55.98	diapause-interrupted embryos
slide6	d. III	26.174	diapause-interrupted embryos
slide6	d. III	43.63	diapause-interrupted embryos
slide6	d. III	29.54	diapause-interrupted embryos
slide6	d. III	55.968	diapause-interrupted embryos
slide6	d. III	37.135	diapause-interrupted embryos
slide6	d. III	52.722	diapause-interrupted embryos
slide6	d. III	93.556	diapause-interrupted embryos
slide6	d. III	55.977	diapause-interrupted embryos
slide6	d. III	32.167	diapause-interrupted embryos
slide6	d. III	61.071	diapause-interrupted embryos
slide6	d. III	46.937	diapause-interrupted embryos
slide6	d. III	31.394	diapause-interrupted embryos
slide6	d. III	36.941	diapause-interrupted embryos
slide6	d. III	50.573	diapause-interrupted embryos
slide6	d. III	33.476	diapause-interrupted embryos
slide6	d. III	33.648	diapause-interrupted embryos
slide6	d. III	55.585	diapause-interrupted embryos
slide6	d. III	37.174	diapause-interrupted embryos
slide6	d. III	90.759	diapause-interrupted embryos
slide6	d. III	73.568	diapause-interrupted embryos
slide6	d. III	39.748	diapause-interrupted embryos
slide6	d. III	94.547	diapause-interrupted embryos
slide6	d. III	71.114	diapause-interrupted embryos
slide6	d. III	34.764	diapause-interrupted embryos
slide6	d. III	45.445	diapause-interrupted embryos
slide6	d. III	53.88	diapause-interrupted embryos
slide6	d. III	48.219	diapause-interrupted embryos
slide6	d. III	45.694	diapause-interrupted embryos
slide6	d. III	58.81	diapause-interrupted embryos
slide6	d. III	53.696	diapause-interrupted embryos
slide6	d. III	48.723	diapause-interrupted embryos
slide6	d. III	50.983	diapause-interrupted embryos
slide6	d. III	93.499	diapause-interrupted embryos
slide6	d. III	40.78	diapause-interrupted embryos
slide6	d. III	78.385	diapause-interrupted embryos
slide6	d. III	60.864	diapause-interrupted embryos
slide6	d. III	69.094	diapause-interrupted embryos
slide6	d. III	58.754	diapause-interrupted embryos
slide6	d. III	51.31	diapause-interrupted embryos
slide6	d. III	62.48	diapause-interrupted embryos
slide6	d. III	47.021	diapause-interrupted embryos
slide6	d. III	52.76	diapause-interrupted embryos
slide6	d. III	81.976	diapause-interrupted embryos
slide6	d. III	73.309	diapause-interrupted embryos
slide6	d. III	74.125	diapause-interrupted embryos
slide6	d. III	93.794	diapause-interrupted embryos
slide6	d. III	47.454	diapause-interrupted embryos
slide6	d. III	42.002	diapause-interrupted embryos
slide6	d. III	46.867	diapause-interrupted embryos
slide6	d. III	81.481	diapause-interrupted embryos
slide6	d. III	52.807	diapause-interrupted embryos
slide6	d. III	79.745	diapause-interrupted embryos
slide6	d. III	76.639	diapause-interrupted embryos
slide6	d. III	54.701	diapause-interrupted embryos
slide6	d. III	95.176	diapause-interrupted embryos
slide6	d. III	56.849	diapause-interrupted embryos
slide6	d. III	91.691	diapause-interrupted embryos
slide6	d. III	69.547	diapause-interrupted embryos
slide6	d. III	85.262	diapause-interrupted embryos
slide6	d. III	85.223	diapause-interrupted embryos
slide6	d. III	45.659	diapause-interrupted embryos
slide6	d. III	31.747	diapause-interrupted embryos
slide6	d. III	37.372	diapause-interrupted embryos
slide6	d. III	63.616	diapause-interrupted embryos
slide6	d. III	56.664	diapause-interrupted embryos
slide6	d. III	75.711	diapause-interrupted embryos
slide6	d. III	82.483	diapause-interrupted embryos
slide6	d. III	46.622	diapause-interrupted embryos
slide6	d. III	47.186	diapause-interrupted embryos
slide6	d. III	40.101	diapause-interrupted embryos
slide6	d. III	32.768	diapause-interrupted embryos
slide6	d. III	66.984	diapause-interrupted embryos
slide6	d. III	75.588	diapause-interrupted embryos
slide6	d. III	84.799	diapause-interrupted embryos
slide6	d. III	61.465	diapause-interrupted embryos
slide6	d. III	57.317	diapause-interrupted embryos
slide6	d. III	45.858	diapause-interrupted embryos
slide6	d. III	78.99	diapause-interrupted embryos
slide6	d. III	47.263	diapause-interrupted embryos
slide6	d. III	41.004	diapause-interrupted embryos
slide6	d. III	26.728	diapause-interrupted embryos
slide6	d. III	49.654	diapause-interrupted embryos
slide6	d. III	49.132	diapause-interrupted embryos
slide6	d. III	41.478	diapause-interrupted embryos
slide6	d. III	55.958	diapause-interrupted embryos
slide6	d. III	47.862	diapause-interrupted embryos
slide6	d. III	26.545	diapause-interrupted embryos
slide6	d. III	60.557	diapause-interrupted embryos
slide6	d. III	44.925	diapause-interrupted embryos
slide6	d. III	35.261	diapause-interrupted embryos
slide5	d. III	44.632	diapause-interrupted embryos
slide5	d. III	52.929	diapause-interrupted embryos
slide5	d. III	37.335	diapause-interrupted embryos
slide5	d. III	46.683	diapause-interrupted embryos
slide5	d. III	47.466	diapause-interrupted embryos
slide5	d. III	54.796	diapause-interrupted embryos
slide5	d. III	92.841	diapause-interrupted embryos
slide5	d. III	65.026	diapause-interrupted embryos
slide5	d. III	57.19	diapause-interrupted embryos
slide5	d. III	37.235	diapause-interrupted embryos
slide5	d. III	56.268	diapause-interrupted embryos
slide5	d. III	42.643	diapause-interrupted embryos
slide5	d. III	71.591	diapause-interrupted embryos
slide5	d. III	47.545	diapause-interrupted embryos
slide5	d. III	53.257	diapause-interrupted embryos
slide5	d. III	60.574	diapause-interrupted embryos
slide5	d. III	62.647	diapause-interrupted embryos
slide5	d. III	60.777	diapause-interrupted embryos
slide5	d. III	42.524	diapause-interrupted embryos
slide5	d. III	77.454	diapause-interrupted embryos
slide5	d. III	68.809	diapause-interrupted embryos
slide5	d. III	46.406	diapause-interrupted embryos
slide5	d. III	62.203	diapause-interrupted embryos
slide5	d. III	43.933	diapause-interrupted embryos
slide5	d. III	60.893	diapause-interrupted embryos
slide5	d. III	80.077	diapause-interrupted embryos
slide5	d. III	83.187	diapause-interrupted embryos
slide5	d. III	59.474	diapause-interrupted embryos
slide5	d. III	92.749	diapause-interrupted embryos
slide5	d. III	82.759	diapause-interrupted embryos
slide5	d. III	98.339	diapause-interrupted embryos
slide5	d. III	55.851	diapause-interrupted embryos
slide5	d. III	87.078	diapause-interrupted embryos
slide5	d. III	72.105	diapause-interrupted embryos
slide5	d. III	59.212	diapause-interrupted embryos
slide5	d. III	88.841	diapause-interrupted embryos
slide5	d. III	73.289	diapause-interrupted embryos
slide5	d. III	97.707	diapause-interrupted embryos
slide5	d. III	48.154	diapause-interrupted embryos
slide5	d. III	95.247	diapause-interrupted embryos
slide5	d. III	83.634	diapause-interrupted embryos
slide5	d. III	36.869	diapause-interrupted embryos
slide5	d. III	35.959	diapause-interrupted embryos
slide5	d. III	64.18	diapause-interrupted embryos
slide5	d. III	80.421	diapause-interrupted embryos
slide5	d. III	62.919	diapause-interrupted embryos
slide5	d. III	57.209	diapause-interrupted embryos
slide5	d. III	36.49	diapause-interrupted embryos
slide5	d. III	60.392	diapause-interrupted embryos
slide5	d. III	71.69	diapause-interrupted embryos
slide5	d. III	71.702	diapause-interrupted embryos
slide5	d. III	56.783	diapause-interrupted embryos
slide5	d. III	32.717	diapause-interrupted embryos
slide5	d. III	46.122	diapause-interrupted embryos
slide5	d. III	66.654	diapause-interrupted embryos
slide5	d. III	74.858	diapause-interrupted embryos
slide5	d. III	49.182	diapause-interrupted embryos
slide5	d. III	37.195	diapause-interrupted embryos
slide5	d. III	43.356	diapause-interrupted embryos
slide5	d. III	94.935	diapause-interrupted embryos
slide5	d. III	92.406	diapause-interrupted embryos
slide5	d. III	36.103	diapause-interrupted embryos
slide5	d. III	44.292	diapause-interrupted embryos
slide5	d. III	42.442	diapause-interrupted embryos
slide5	d. III	48.749	diapause-interrupted embryos
slide5	d. III	64.889	diapause-interrupted embryos
slide5	d. III	64.23	diapause-interrupted embryos
slide5	d. III	34.876	diapause-interrupted embryos
slide5	d. III	40.881	diapause-interrupted embryos
slide5	d. III	40.892	diapause-interrupted embryos
slide5	d. III	29.193	diapause-interrupted embryos
slide5	d. III	74.3	diapause-interrupted embryos
slide5	d. III	56.125	diapause-interrupted embryos
slide5	d. III	41.373	diapause-interrupted embryos
slide5	d. III	29.059	diapause-interrupted embryos
slide5	d. III	36.763	diapause-interrupted embryos
slide5	d. III	39.218	diapause-interrupted embryos
slide5	d. III	28.735	diapause-interrupted embryos
slide5	d. III	65.488	diapause-interrupted embryos
slide5	d. III	36.501	diapause-interrupted embryos
slide5	d. III	92.401	diapause-interrupted embryos
slide5	d. III	39.494	diapause-interrupted embryos
slide5	d. III	58.829	diapause-interrupted embryos
slide5	d. III	58.227	diapause-interrupted embryos
slide5	d. III	30.668	diapause-interrupted embryos
slide5	d. III	85.271	diapause-interrupted embryos
slide5	d. III	34.355	diapause-interrupted embryos
slide5	d. III	33.966	diapause-interrupted embryos
slide5	d. III	45.894	diapause-interrupted embryos
slide5	d. III	55.362	diapause-interrupted embryos
slide5	d. III	78.099	diapause-interrupted embryos
slide5	d. III	69.419	diapause-interrupted embryos
slide5	d. III	63.435	diapause-interrupted embryos
slide5	d. III	62.677	diapause-interrupted embryos
slide5	d. III	97.812	diapause-interrupted embryos
slide5	d. III	96.468	diapause-interrupted embryos
slide5	d. III	77.974	diapause-interrupted embryos
slide5	d. III	74.101	diapause-interrupted embryos
slide5	d. III	35.992	diapause-interrupted embryos
slide5	d. III	54.894	diapause-interrupted embryos
slide5	d. III	69.993	diapause-interrupted embryos
slide5	d. III	53.031	diapause-interrupted embryos
slide5	d. III	43.994	diapause-interrupted embryos
slide5	d. III	47.227	diapause-interrupted embryos
slide5	d. III	37.226	diapause-interrupted embryos
slide5	d. III	31.593	diapause-interrupted embryos
slide5	d. III	94.752	diapause-interrupted embryos
slide5	d. III	42.25	diapause-interrupted embryos
slide5	d. III	72.998	diapause-interrupted embryos
slide5	d. III	23.562	diapause-interrupted embryos
slide5	d. III	32.747	diapause-interrupted embryos
slide5	d. III	26.966	diapause-interrupted embryos
slide5	d. III	66.957	diapause-interrupted embryos
slide5	d. III	53.058	diapause-interrupted embryos
slide5	d. III	28.815	diapause-interrupted embryos
slide5	d. III	23.237	diapause-interrupted embryos
slide5	d. III	79.111	diapause-interrupted embryos
slide5	d. III	48.755	diapause-interrupted embryos
slide5	d. III	47.387	diapause-interrupted embryos
slide5	d. III	25.178	diapause-interrupted embryos
slide4	d. III	40.096	diapause-interrupted embryos
slide4	d. III	39.363	diapause-interrupted embryos
slide4	d. III	28.847	diapause-interrupted embryos
slide4	d. III	54.048	diapause-interrupted embryos
slide4	d. III	38.885	diapause-interrupted embryos
slide4	d. III	45.834	diapause-interrupted embryos
slide4	d. III	50.003	diapause-interrupted embryos
slide4	d. III	39.893	diapause-interrupted embryos
slide4	d. III	32.633	diapause-interrupted embryos
slide4	d. III	39.442	diapause-interrupted embryos
slide4	d. III	32.545	diapause-interrupted embryos
slide4	d. III	29.663	diapause-interrupted embryos
slide4	d. III	35.654	diapause-interrupted embryos
slide4	d. III	31.946	diapause-interrupted embryos
slide4	d. III	37.733	diapause-interrupted embryos
slide4	d. III	30.032	diapause-interrupted embryos
slide4	d. III	31.051	diapause-interrupted embryos
slide4	d. III	37.694	diapause-interrupted embryos
slide4	d. III	34.511	diapause-interrupted embryos
slide4	d. III	20.934	diapause-interrupted embryos
slide4	d. III	30.081	diapause-interrupted embryos
slide4	d. III	33.708	diapause-interrupted embryos
slide4	d. III	33.032	diapause-interrupted embryos
slide4	d. III	64.389	diapause-interrupted embryos
slide4	d. III	78.799	diapause-interrupted embryos
slide4	d. III	47.228	diapause-interrupted embryos
slide4	d. III	31.619	diapause-interrupted embryos
slide4	d. III	27.919	diapause-interrupted embryos
slide4	d. III	37.325	diapause-interrupted embryos
slide4	d. III	36.893	diapause-interrupted embryos
slide4	d. III	44.967	diapause-interrupted embryos
slide4	d. III	38.472	diapause-interrupted embryos
slide4	d. III	56.309	diapause-interrupted embryos
slide4	d. III	69.574	diapause-interrupted embryos
slide4	d. III	47.57	diapause-interrupted embryos
slide4	d. III	79.737	diapause-interrupted embryos
slide4	d. III	43.062	diapause-interrupted embryos
slide4	d. III	73.935	diapause-interrupted embryos
slide4	d. III	74.034	diapause-interrupted embryos
slide4	d. III	39.838	diapause-interrupted embryos
slide4	d. III	75.81	diapause-interrupted embryos
slide4	d. III	60.827	diapause-interrupted embryos
slide4	d. III	32.836	diapause-interrupted embryos
slide4	d. III	31.734	diapause-interrupted embryos
slide4	d. III	27.648	diapause-interrupted embryos
slide4	d. III	30.99	diapause-interrupted embryos
slide4	d. III	24.445	diapause-interrupted embryos
slide4	d. III	41.618	diapause-interrupted embryos
slide4	d. III	37.559	diapause-interrupted embryos
slide4	d. III	34.866	diapause-interrupted embryos
slide4	d. III	53.501	diapause-interrupted embryos
slide4	d. III	64.947	diapause-interrupted embryos
slide4	d. III	52.149	diapause-interrupted embryos
slide4	d. III	46.334	diapause-interrupted embryos
slide4	d. III	22.654	diapause-interrupted embryos
slide4	d. III	52.615	diapause-interrupted embryos
slide4	d. III	60.795	diapause-interrupted embryos
slide4	d. III	36.689	diapause-interrupted embryos
slide4	d. III	39.928	diapause-interrupted embryos
slide4	d. III	27.333	diapause-interrupted embryos
slide4	d. III	26.688	diapause-interrupted embryos
slide4	d. III	28.43	diapause-interrupted embryos
slide4	d. III	53.276	diapause-interrupted embryos
slide4	d. III	25.775	diapause-interrupted embryos
slide4	d. III	79.186	diapause-interrupted embryos
slide4	d. III	27.235	diapause-interrupted embryos
slide4	d. III	65.182	diapause-interrupted embryos
slide4	d. III	31.024	diapause-interrupted embryos
slide4	d. III	56.997	diapause-interrupted embryos
slide4	d. III	78.615	diapause-interrupted embryos
slide4	d. III	24.055	diapause-interrupted embryos
slide4	d. III	32.114	diapause-interrupted embryos
slide4	d. III	48.634	diapause-interrupted embryos
slide4	d. III	64.695	diapause-interrupted embryos
slide4	d. III	39.472	diapause-interrupted embryos
slide4	d. III	62.637	diapause-interrupted embryos
slide4	d. III	66.641	diapause-interrupted embryos
slide4	d. III	27.151	diapause-interrupted embryos
slide4	d. III	36.189	diapause-interrupted embryos
slide4	d. III	79.034	diapause-interrupted embryos
slide4	d. III	70.185	diapause-interrupted embryos
slide4	d. III	26.561	diapause-interrupted embryos
slide4	d. III	29.292	diapause-interrupted embryos
slide4	d. III	27.427	diapause-interrupted embryos
slide4	d. III	77.34	diapause-interrupted embryos
slide4	d. III	29.046	diapause-interrupted embryos
slide4	d. III	30.823	diapause-interrupted embryos
slide4	d. III	65.139	diapause-interrupted embryos
slide4	d. III	66.331	diapause-interrupted embryos
slide4	d. III	35.288	diapause-interrupted embryos
slide4	d. III	54.671	diapause-interrupted embryos
slide4	d. III	26.921	diapause-interrupted embryos
slide4	d. III	86.74	diapause-interrupted embryos
slide4	d. III	20.101	diapause-interrupted embryos
slide4	d. III	27.079	diapause-interrupted embryos
slide4	d. III	55.486	diapause-interrupted embryos
slide4	d. III	24.763	diapause-interrupted embryos
slide4	d. III	24.862	diapause-interrupted embryos
slide4	d. III	26.574	diapause-interrupted embryos
slide4	d. III	75.382	diapause-interrupted embryos
slide4	d. III	40.017	diapause-interrupted embryos
slide4	d. III	50.093	diapause-interrupted embryos
slide4	d. III	33.909	diapause-interrupted embryos
slide4	d. III	48.794	diapause-interrupted embryos
slide4	d. III	50.963	diapause-interrupted embryos
slide4	d. III	67.955	diapause-interrupted embryos
slide4	d. III	40.012	diapause-interrupted embryos
slide4	d. III	75.003	diapause-interrupted embryos
slide4	d. III	68.856	diapause-interrupted embryos
slide4	d. III	34.201	diapause-interrupted embryos
slide4	d. III	49.315	diapause-interrupted embryos
slide4	d. III	28.439	diapause-interrupted embryos
slide4	d. III	32.95	diapause-interrupted embryos
slide4	d. III	25.578	diapause-interrupted embryos
slide4	d. III	22.826	diapause-interrupted embryos
slide4	d. III	25.871	diapause-interrupted embryos
slide4	d. III	28.955	diapause-interrupted embryos
slide4	d. III	36.025	diapause-interrupted embryos
slide4	d. III	29.427	diapause-interrupted embryos
slide4	d. III	28.985	diapause-interrupted embryos
slide7	postd. I	65.65	diapause-interrupted embryos
slide7	postd. I	63.355	diapause-interrupted embryos
slide7	postd. I	70.427	diapause-interrupted embryos
slide7	postd. I	71.819	diapause-interrupted embryos
slide7	postd. I	82.452	diapause-interrupted embryos
slide7	postd. I	56.943	diapause-interrupted embryos
slide7	postd. I	64.755	diapause-interrupted embryos
slide7	postd. I	71.412	diapause-interrupted embryos
slide7	postd. I	46.439	diapause-interrupted embryos
slide7	postd. I	59.979	diapause-interrupted embryos
slide7	postd. I	70.087	diapause-interrupted embryos
slide7	postd. I	55.329	diapause-interrupted embryos
slide7	postd. I	70.236	diapause-interrupted embryos
slide7	postd. I	76.099	diapause-interrupted embryos
slide7	postd. I	74.51	diapause-interrupted embryos
slide7	postd. I	80.4	diapause-interrupted embryos
slide7	postd. I	70.017	diapause-interrupted embryos
slide7	postd. I	69.71	diapause-interrupted embryos
slide7	postd. I	67.812	diapause-interrupted embryos
slide7	postd. I	84.066	diapause-interrupted embryos
slide7	postd. I	77.908	diapause-interrupted embryos
slide7	postd. I	96.748	diapause-interrupted embryos
slide7	postd. I	100.329	diapause-interrupted embryos
slide7	postd. I	98.96	diapause-interrupted embryos
slide7	postd. I	98.897	diapause-interrupted embryos
slide7	postd. I	98.763	diapause-interrupted embryos
slide7	postd. I	98.807	diapause-interrupted embryos
slide7	postd. I	98.946	diapause-interrupted embryos
slide7	postd. I	100.142	diapause-interrupted embryos
slide7	postd. I	97.461	diapause-interrupted embryos
slide7	postd. I	100.38	diapause-interrupted embryos
slide7	postd. I	87.318	diapause-interrupted embryos
slide7	postd. I	53.392	diapause-interrupted embryos
slide7	postd. I	49.611	diapause-interrupted embryos
slide7	postd. I	92.941	diapause-interrupted embryos
slide7	postd. I	97.944	diapause-interrupted embryos
slide7	postd. I	98.055	diapause-interrupted embryos
slide7	postd. I	97.205	diapause-interrupted embryos
slide7	postd. I	96.959	diapause-interrupted embryos
slide7	postd. I	95.503	diapause-interrupted embryos
slide7	postd. I	96.53	diapause-interrupted embryos
slide7	postd. I	84.012	diapause-interrupted embryos
slide7	postd. I	92.969	diapause-interrupted embryos
slide7	postd. I	95.523	diapause-interrupted embryos
slide7	postd. I	98.502	diapause-interrupted embryos
slide7	postd. I	100.75	diapause-interrupted embryos
slide7	postd. I	100.975	diapause-interrupted embryos
slide7	postd. I	99.893	diapause-interrupted embryos
slide7	postd. I	97.413	diapause-interrupted embryos
slide7	postd. I	89.119	diapause-interrupted embryos
slide7	postd. I	95.651	diapause-interrupted embryos
slide7	postd. I	93.691	diapause-interrupted embryos
slide7	postd. I	91.348	diapause-interrupted embryos
slide7	postd. I	97.574	diapause-interrupted embryos
slide7	postd. I	85.334	diapause-interrupted embryos
slide7	postd. I	97.705	diapause-interrupted embryos
slide7	postd. I	90.537	diapause-interrupted embryos
slide7	postd. I	95.902	diapause-interrupted embryos
slide7	postd. I	93.285	diapause-interrupted embryos
slide7	postd. I	98.942	diapause-interrupted embryos
slide7	postd. I	93.112	diapause-interrupted embryos
slide7	postd. I	95.433	diapause-interrupted embryos
slide7	postd. I	97.829	diapause-interrupted embryos
slide7	postd. I	93.134	diapause-interrupted embryos
slide7	postd. I	95.58	diapause-interrupted embryos
slide7	postd. I	94.012	diapause-interrupted embryos
slide7	postd. I	98.843	diapause-interrupted embryos
slide7	postd. I	94.28	diapause-interrupted embryos
slide7	postd. I	98.078	diapause-interrupted embryos
slide7	postd. I	100.109	diapause-interrupted embryos
slide7	postd. I	96.343	diapause-interrupted embryos
slide7	postd. I	98.511	diapause-interrupted embryos
slide7	postd. I	98.235	diapause-interrupted embryos
slide7	postd. I	100.894	diapause-interrupted embryos
slide7	postd. I	95.885	diapause-interrupted embryos
slide7	postd. I	96.211	diapause-interrupted embryos
slide7	postd. I	97.161	diapause-interrupted embryos
slide7	postd. I	96.47	diapause-interrupted embryos
slide7	postd. I	100.604	diapause-interrupted embryos
slide7	postd. I	97.155	diapause-interrupted embryos
slide7	postd. I	97.603	diapause-interrupted embryos
slide7	postd. I	95.165	diapause-interrupted embryos
slide7	postd. I	85.033	diapause-interrupted embryos
slide7	postd. I	96.653	diapause-interrupted embryos
slide7	postd. I	94.951	diapause-interrupted embryos
slide7	postd. I	65.048	diapause-interrupted embryos
slide7	postd. I	83.876	diapause-interrupted embryos
slide7	postd. I	73.943	diapause-interrupted embryos
slide7	postd. I	80.351	diapause-interrupted embryos
slide7	postd. I	97.629	diapause-interrupted embryos
slide7	postd. I	57.482	diapause-interrupted embryos
slide7	postd. I	51.901	diapause-interrupted embryos
slide7	postd. I	61.476	diapause-interrupted embryos
slide7	postd. I	57.78	diapause-interrupted embryos
slide7	postd. I	56.371	diapause-interrupted embryos
slide7	postd. I	92.001	diapause-interrupted embryos
slide7	postd. I	85.537	diapause-interrupted embryos
slide7	postd. I	89.773	diapause-interrupted embryos
slide7	postd. I	82.655	diapause-interrupted embryos
slide7	postd. I	87.171	diapause-interrupted embryos
slide7	postd. I	97.712	diapause-interrupted embryos
slide7	postd. I	99.53	diapause-interrupted embryos
slide7	postd. I	97.784	diapause-interrupted embryos
slide7	postd. I	95.404	diapause-interrupted embryos
slide7	postd. I	97.912	diapause-interrupted embryos
slide7	postd. I	99.058	diapause-interrupted embryos
slide7	postd. I	100.083	diapause-interrupted embryos
slide7	postd. I	100.442	diapause-interrupted embryos
slide7	postd. I	97.916	diapause-interrupted embryos
slide7	postd. I	99.8	diapause-interrupted embryos
slide7	postd. I	98.456	diapause-interrupted embryos
slide7	postd. I	98.706	diapause-interrupted embryos
slide7	postd. I	95.572	diapause-interrupted embryos
slide7	postd. I	99.999	diapause-interrupted embryos
slide7	postd. I	90.444	diapause-interrupted embryos
slide7	postd. I	99.046	diapause-interrupted embryos
slide7	postd. I	100.259	diapause-interrupted embryos
slide7	postd. I	89.167	diapause-interrupted embryos
slide7	postd. I	100.28	diapause-interrupted embryos
slide7	postd. I	96.891	diapause-interrupted embryos
slide7	postd. I	100.735	diapause-interrupted embryos
slide7	postd. I	100.257	diapause-interrupted embryos
slide7	postd. I	93.6	diapause-interrupted embryos
slide7	postd. I	99.791	diapause-interrupted embryos
slide7	postd. I	95.338	diapause-interrupted embryos
slide7	postd. I	98.884	diapause-interrupted embryos
slide7	postd. I	100.083	diapause-interrupted embryos
slide7	postd. I	95.984	diapause-interrupted embryos
slide7	postd. I	98.56	diapause-interrupted embryos
slide7	postd. I	100.535	diapause-interrupted embryos
slide7	postd. I	92.505	diapause-interrupted embryos
slide7	postd. I	89.007	diapause-interrupted embryos
slide7	postd. I	97.186	diapause-interrupted embryos
slide7	postd. I	97.094	diapause-interrupted embryos
slide7	postd. I	94.739	diapause-interrupted embryos
slide7	postd. I	92.085	diapause-interrupted embryos
slide7	postd. I	97.724	diapause-interrupted embryos
slide7	postd. I	93.122	diapause-interrupted embryos
slide7	postd. I	96.738	diapause-interrupted embryos
slide7	postd. I	93.798	diapause-interrupted embryos
slide7	postd. I	97.755	diapause-interrupted embryos
slide7	postd. I	95.95	diapause-interrupted embryos
slide7	postd. I	99.441	diapause-interrupted embryos
slide7	postd. I	98.954	diapause-interrupted embryos
slide7	postd. I	63.733	diapause-interrupted embryos
slide7	postd. I	53.303	diapause-interrupted embryos
slide7	postd. I	61.046	diapause-interrupted embryos
slide7	postd. I	96.285	diapause-interrupted embryos
slide7	postd. I	88.824	diapause-interrupted embryos
slide7	postd. I	97.428	diapause-interrupted embryos
slide7	postd. I	97.531	diapause-interrupted embryos
slide7	postd. I	100.36	diapause-interrupted embryos
slide7	postd. I	99.827	diapause-interrupted embryos
slide7	postd. I	100.504	diapause-interrupted embryos
slide7	postd. I	100.841	diapause-interrupted embryos
slide7	postd. I	99.108	diapause-interrupted embryos
slide7	postd. I	98.971	diapause-interrupted embryos
slide7	postd. I	95.721	diapause-interrupted embryos
slide7	postd. I	99.833	diapause-interrupted embryos
slide7	postd. I	98.996	diapause-interrupted embryos
slide7	postd. I	97.451	diapause-interrupted embryos
slide7	postd. I	98.145	diapause-interrupted embryos
slide7	postd. I	95.08	diapause-interrupted embryos
slide7	postd. I	79.421	diapause-interrupted embryos
slide7	postd. I	93.848	diapause-interrupted embryos
slide7	postd. I	98.857	diapause-interrupted embryos
slide7	postd. I	95.292	diapause-interrupted embryos
slide7	postd. I	99.938	diapause-interrupted embryos
slide7	postd. I	99.053	diapause-interrupted embryos
slide7	postd. I	100.522	diapause-interrupted embryos
slide7	postd. I	97.856	diapause-interrupted embryos
slide7	postd. I	96.662	diapause-interrupted embryos
slide7	postd. I	94.739	diapause-interrupted embryos
slide7	postd. I	97.755	diapause-interrupted embryos
slide7	postd. I	95.486	diapause-interrupted embryos
slide7	postd. I	98.393	diapause-interrupted embryos
slide7	postd. I	95.568	diapause-interrupted embryos
slide7	postd. I	99.692	diapause-interrupted embryos
slide7	postd. I	100.934	diapause-interrupted embryos
slide7	postd. I	100.892	diapause-interrupted embryos
slide7	postd. I	99.737	diapause-interrupted embryos
slide7	postd. I	99.777	diapause-interrupted embryos
slide7	postd. I	99.349	diapause-interrupted embryos
slide7	postd. I	100.259	diapause-interrupted embryos
slide7	postd. I	95.487	diapause-interrupted embryos
slide7	postd. I	92.818	diapause-interrupted embryos
slide7	postd. I	88.53	diapause-interrupted embryos
slide7	postd. I	88.33	diapause-interrupted embryos
slide7	postd. I	98.464	diapause-interrupted embryos
slide7	postd. I	98.973	diapause-interrupted embryos
slide7	postd. I	99.625	diapause-interrupted embryos
slide7	postd. I	99.569	diapause-interrupted embryos
slide7	postd. I	100.035	diapause-interrupted embryos
slide7	postd. I	100.453	diapause-interrupted embryos
slide7	postd. I	97.26	diapause-interrupted embryos
slide7	postd. I	99.663	diapause-interrupted embryos
slide7	postd. I	96.7	diapause-interrupted embryos
slide7	postd. I	96.714	diapause-interrupted embryos
slide7	postd. I	71.773	diapause-interrupted embryos
slide7	postd. I	85.732	diapause-interrupted embryos
slide7	postd. I	78.739	diapause-interrupted embryos
slide7	postd. I	78.85	diapause-interrupted embryos
slide7	postd. I	86.923	diapause-interrupted embryos
slide7	postd. I	76.333	diapause-interrupted embryos
slide7	postd. I	81.052	diapause-interrupted embryos
slide7	postd. I	87.156	diapause-interrupted embryos
slide7	postd. I	88.947	diapause-interrupted embryos
slide7	postd. I	82.347	diapause-interrupted embryos
slide7	postd. I	89.912	diapause-interrupted embryos
slide7	postd. I	91.566	diapause-interrupted embryos
slide7	postd. I	86.538	diapause-interrupted embryos
slide7	postd. I	77.584	diapause-interrupted embryos
slide7	postd. I	68.924	diapause-interrupted embryos
slide7	postd. I	95.642	diapause-interrupted embryos
slide7	postd. I	73.462	diapause-interrupted embryos
slide7	postd. I	91.779	diapause-interrupted embryos
slide7	postd. I	80.097	diapause-interrupted embryos
slide7	postd. I	97.385	diapause-interrupted embryos
slide7	postd. I	92.528	diapause-interrupted embryos
slide7	postd. I	97.99	diapause-interrupted embryos
slide7	postd. I	94.343	diapause-interrupted embryos
slide7	postd. I	98.422	diapause-interrupted embryos
slide7	postd. I	99.338	diapause-interrupted embryos
slide7	postd. I	98.806	diapause-interrupted embryos
slide7	postd. I	98.213	diapause-interrupted embryos
slide7	postd. I	85.266	diapause-interrupted embryos
slide7	postd. I	99.762	diapause-interrupted embryos
slide7	postd. I	76.214	diapause-interrupted embryos
slide7	postd. I	96.87	diapause-interrupted embryos
slide7	postd. I	91.224	diapause-interrupted embryos
slide7	postd. I	96.338	diapause-interrupted embryos
slide7	postd. I	94.943	diapause-interrupted embryos
slide7	postd. I	99.402	diapause-interrupted embryos
slide7	postd. I	95.278	diapause-interrupted embryos
slide7	postd. I	91.157	diapause-interrupted embryos
slide7	postd. I	99.518	diapause-interrupted embryos
slide7	postd. I	97.395	diapause-interrupted embryos
slide7	postd. I	99.647	diapause-interrupted embryos
slide7	postd. I	97.87	diapause-interrupted embryos
slide7	postd. I	97.621	diapause-interrupted embryos
slide7	postd. I	100.14	diapause-interrupted embryos
slide7	postd. I	99.449	diapause-interrupted embryos
slide7	postd. I	99.014	diapause-interrupted embryos
slide7	postd. I	99.955	diapause-interrupted embryos
slide7	postd. I	100.438	diapause-interrupted embryos
slide6	postd. I	97.631	diapause-interrupted embryos
slide6	postd. I	79.595	diapause-interrupted embryos
slide6	postd. I	99.853	diapause-interrupted embryos
slide6	postd. I	89.19	diapause-interrupted embryos
slide6	postd. I	90.031	diapause-interrupted embryos
slide6	postd. I	94.829	diapause-interrupted embryos
slide6	postd. I	98.391	diapause-interrupted embryos
slide6	postd. I	100.164	diapause-interrupted embryos
slide6	postd. I	100.237	diapause-interrupted embryos
slide6	postd. I	90.922	diapause-interrupted embryos
slide6	postd. I	83.533	diapause-interrupted embryos
slide6	postd. I	95.73	diapause-interrupted embryos
slide6	postd. I	78.107	diapause-interrupted embryos
slide6	postd. I	96.296	diapause-interrupted embryos
slide6	postd. I	93.568	diapause-interrupted embryos
slide6	postd. I	85.969	diapause-interrupted embryos
slide6	postd. I	97.771	diapause-interrupted embryos
slide6	postd. I	97.424	diapause-interrupted embryos
slide6	postd. I	86.177	diapause-interrupted embryos
slide6	postd. I	81.795	diapause-interrupted embryos
slide6	postd. I	69.202	diapause-interrupted embryos
slide6	postd. I	97.023	diapause-interrupted embryos
slide6	postd. I	91.766	diapause-interrupted embryos
slide6	postd. I	87.673	diapause-interrupted embryos
slide6	postd. I	95.557	diapause-interrupted embryos
slide6	postd. I	67.83	diapause-interrupted embryos
slide6	postd. I	94.738	diapause-interrupted embryos
slide6	postd. I	76.857	diapause-interrupted embryos
slide6	postd. I	73.469	diapause-interrupted embryos
slide6	postd. I	95.164	diapause-interrupted embryos
slide6	postd. I	97.539	diapause-interrupted embryos
slide6	postd. I	87.345	diapause-interrupted embryos
slide6	postd. I	79.55	diapause-interrupted embryos
slide6	postd. I	86.202	diapause-interrupted embryos
slide6	postd. I	99.076	diapause-interrupted embryos
slide6	postd. I	99.288	diapause-interrupted embryos
slide6	postd. I	97.331	diapause-interrupted embryos
slide6	postd. I	87.773	diapause-interrupted embryos
slide6	postd. I	97.649	diapause-interrupted embryos
slide6	postd. I	92.162	diapause-interrupted embryos
slide6	postd. I	99.415	diapause-interrupted embryos
slide6	postd. I	98.782	diapause-interrupted embryos
slide6	postd. I	96.004	diapause-interrupted embryos
slide6	postd. I	97.9	diapause-interrupted embryos
slide6	postd. I	80.627	diapause-interrupted embryos
slide6	postd. I	94.241	diapause-interrupted embryos
slide6	postd. I	73.043	diapause-interrupted embryos
slide6	postd. I	97.287	diapause-interrupted embryos
slide6	postd. I	92.333	diapause-interrupted embryos
slide6	postd. I	93.079	diapause-interrupted embryos
slide6	postd. I	97.596	diapause-interrupted embryos
slide6	postd. I	85.327	diapause-interrupted embryos
slide6	postd. I	97.445	diapause-interrupted embryos
slide6	postd. I	73.565	diapause-interrupted embryos
slide6	postd. I	98.34	diapause-interrupted embryos
slide6	postd. I	100.008	diapause-interrupted embryos
slide6	postd. I	95.503	diapause-interrupted embryos
slide6	postd. I	97.662	diapause-interrupted embryos
slide6	postd. I	95.379	diapause-interrupted embryos
slide6	postd. I	94.364	diapause-interrupted embryos
slide6	postd. I	97.026	diapause-interrupted embryos
slide6	postd. I	95.336	diapause-interrupted embryos
slide6	postd. I	98.415	diapause-interrupted embryos
slide6	postd. I	96.676	diapause-interrupted embryos
slide6	postd. I	97.384	diapause-interrupted embryos
slide6	postd. I	98.498	diapause-interrupted embryos
slide6	postd. I	99.873	diapause-interrupted embryos
slide6	postd. I	96.253	diapause-interrupted embryos
slide6	postd. I	98.552	diapause-interrupted embryos
slide6	postd. I	97.334	diapause-interrupted embryos
slide6	postd. I	96.432	diapause-interrupted embryos
slide6	postd. I	95.264	diapause-interrupted embryos
slide6	postd. I	92.087	diapause-interrupted embryos
slide6	postd. I	88.444	diapause-interrupted embryos
slide6	postd. I	94.522	diapause-interrupted embryos
slide6	postd. I	85.854	diapause-interrupted embryos
slide6	postd. I	74.986	diapause-interrupted embryos
slide6	postd. I	92.537	diapause-interrupted embryos
slide6	postd. I	99.663	diapause-interrupted embryos
slide6	postd. I	96.528	diapause-interrupted embryos
slide6	postd. I	97.634	diapause-interrupted embryos
slide6	postd. I	98.628	diapause-interrupted embryos
slide6	postd. I	99.746	diapause-interrupted embryos
slide6	postd. I	98.581	diapause-interrupted embryos
slide6	postd. I	90.412	diapause-interrupted embryos
slide6	postd. I	73.656	diapause-interrupted embryos
slide6	postd. I	97.322	diapause-interrupted embryos
slide6	postd. I	85.11	diapause-interrupted embryos
slide6	postd. I	93.47	diapause-interrupted embryos
slide6	postd. I	83.236	diapause-interrupted embryos
slide6	postd. I	93.298	diapause-interrupted embryos
slide6	postd. I	95.422	diapause-interrupted embryos
slide6	postd. I	93.061	diapause-interrupted embryos
slide6	postd. I	100.483	diapause-interrupted embryos
slide6	postd. I	96.723	diapause-interrupted embryos
slide6	postd. I	100.058	diapause-interrupted embryos
slide6	postd. I	96.542	diapause-interrupted embryos
slide6	postd. I	97.312	diapause-interrupted embryos
slide6	postd. I	97.704	diapause-interrupted embryos
slide6	postd. I	97.421	diapause-interrupted embryos
slide6	postd. I	96.756	diapause-interrupted embryos
slide6	postd. I	96.885	diapause-interrupted embryos
slide6	postd. I	97.846	diapause-interrupted embryos
slide6	postd. I	96.479	diapause-interrupted embryos
slide6	postd. I	98.871	diapause-interrupted embryos
slide6	postd. I	100.001	diapause-interrupted embryos
slide6	postd. I	99.773	diapause-interrupted embryos
slide6	postd. I	99.492	diapause-interrupted embryos
slide6	postd. I	97.811	diapause-interrupted embryos
slide6	postd. I	99.679	diapause-interrupted embryos
slide6	postd. I	82.835	diapause-interrupted embryos
slide6	postd. I	93.654	diapause-interrupted embryos
slide6	postd. I	78.384	diapause-interrupted embryos
slide6	postd. I	81.61	diapause-interrupted embryos
slide6	postd. I	72.198	diapause-interrupted embryos
slide6	postd. I	97.998	diapause-interrupted embryos
slide6	postd. I	96.485	diapause-interrupted embryos
slide6	postd. I	86.291	diapause-interrupted embryos
slide6	postd. I	95.107	diapause-interrupted embryos
slide6	postd. I	93.921	diapause-interrupted embryos
slide6	postd. I	91.223	diapause-interrupted embryos
slide6	postd. I	90.442	diapause-interrupted embryos
slide6	postd. I	98.971	diapause-interrupted embryos
slide6	postd. I	97.727	diapause-interrupted embryos
slide6	postd. I	94.551	diapause-interrupted embryos
slide6	postd. I	95.52	diapause-interrupted embryos
slide6	postd. I	96.674	diapause-interrupted embryos
slide6	postd. I	94.727	diapause-interrupted embryos
slide6	postd. I	98.119	diapause-interrupted embryos
slide6	postd. I	88.906	diapause-interrupted embryos
slide6	postd. I	95.93	diapause-interrupted embryos
slide6	postd. I	92.477	diapause-interrupted embryos
slide6	postd. I	94.194	diapause-interrupted embryos
slide6	postd. I	96.869	diapause-interrupted embryos
slide6	postd. I	97.559	diapause-interrupted embryos
slide6	postd. I	94.732	diapause-interrupted embryos
slide6	postd. I	92.619	diapause-interrupted embryos
slide6	postd. I	93.523	diapause-interrupted embryos
slide6	postd. I	97.523	diapause-interrupted embryos
slide6	postd. I	97.064	diapause-interrupted embryos
slide6	postd. I	97.352	diapause-interrupted embryos
slide6	postd. I	95.813	diapause-interrupted embryos
slide6	postd. I	98.67	diapause-interrupted embryos
slide6	postd. I	94.374	diapause-interrupted embryos
slide6	postd. I	92.528	diapause-interrupted embryos
slide6	postd. I	94.396	diapause-interrupted embryos
slide6	postd. I	98.988	diapause-interrupted embryos
slide6	postd. I	100.437	diapause-interrupted embryos
slide6	postd. I	97.767	diapause-interrupted embryos
slide6	postd. I	99.432	diapause-interrupted embryos
slide6	postd. I	97.099	diapause-interrupted embryos
slide6	postd. I	99.322	diapause-interrupted embryos
slide6	postd. I	98.074	diapause-interrupted embryos
slide6	postd. I	97.498	diapause-interrupted embryos
slide6	postd. I	100.013	diapause-interrupted embryos
slide6	postd. I	100.252	diapause-interrupted embryos
slide6	postd. I	98.396	diapause-interrupted embryos
slide6	postd. I	98.699	diapause-interrupted embryos
slide6	postd. I	98.012	diapause-interrupted embryos
slide6	postd. I	99.274	diapause-interrupted embryos
slide6	postd. I	97.644	diapause-interrupted embryos
slide6	postd. I	98.307	diapause-interrupted embryos
slide6	postd. I	97.519	diapause-interrupted embryos
slide6	postd. I	99.19	diapause-interrupted embryos
slide6	postd. I	96.582	diapause-interrupted embryos
slide6	postd. I	98.906	diapause-interrupted embryos
slide6	postd. I	99.387	diapause-interrupted embryos
slide6	postd. I	98.136	diapause-interrupted embryos
slide6	postd. I	100.642	diapause-interrupted embryos
slide6	postd. I	100.496	diapause-interrupted embryos
slide6	postd. I	99.925	diapause-interrupted embryos
slide6	postd. I	99.943	diapause-interrupted embryos
slide6	postd. I	94.483	diapause-interrupted embryos
slide6	postd. I	98.446	diapause-interrupted embryos
slide6	postd. I	96.767	diapause-interrupted embryos
slide6	postd. I	97.84	diapause-interrupted embryos
slide6	postd. I	100.192	diapause-interrupted embryos
slide6	postd. I	98.314	diapause-interrupted embryos
slide6	postd. I	99.778	diapause-interrupted embryos
slide6	postd. I	98.667	diapause-interrupted embryos
slide6	postd. I	99.984	diapause-interrupted embryos
slide6	postd. I	95.961	diapause-interrupted embryos
slide6	postd. I	97.405	diapause-interrupted embryos
slide6	postd. I	89.399	diapause-interrupted embryos
slide6	postd. I	91.792	diapause-interrupted embryos
slide6	postd. I	94.652	diapause-interrupted embryos
slide6	postd. I	90.544	diapause-interrupted embryos
slide6	postd. I	93.6	diapause-interrupted embryos
slide6	postd. I	97.23	diapause-interrupted embryos
slide6	postd. I	89.435	diapause-interrupted embryos
slide6	postd. I	95.625	diapause-interrupted embryos
slide6	postd. I	99.614	diapause-interrupted embryos
slide6	postd. I	96.631	diapause-interrupted embryos
slide6	postd. I	99.513	diapause-interrupted embryos
slide6	postd. I	96.028	diapause-interrupted embryos
slide6	postd. I	92.503	diapause-interrupted embryos
slide6	postd. I	97.935	diapause-interrupted embryos
slide6	postd. I	94.731	diapause-interrupted embryos
slide6	postd. I	99.133	diapause-interrupted embryos
slide6	postd. I	79.532	diapause-interrupted embryos
slide6	postd. I	97.666	diapause-interrupted embryos
slide6	postd. I	97.835	diapause-interrupted embryos
slide6	postd. I	98.024	diapause-interrupted embryos
slide6	postd. I	99.868	diapause-interrupted embryos
slide6	postd. I	75.959	diapause-interrupted embryos
slide6	postd. I	96.826	diapause-interrupted embryos
slide6	postd. I	99.171	diapause-interrupted embryos
slide6	postd. I	97.68	diapause-interrupted embryos
slide6	postd. I	100.004	diapause-interrupted embryos
slide6	postd. I	97.408	diapause-interrupted embryos
slide6	postd. I	97.512	diapause-interrupted embryos
slide6	postd. I	95.006	diapause-interrupted embryos
slide6	postd. I	98.809	diapause-interrupted embryos
slide6	postd. I	98.028	diapause-interrupted embryos
slide6	postd. I	96.694	diapause-interrupted embryos
slide6	postd. I	97.53	diapause-interrupted embryos
slide6	postd. I	100.586	diapause-interrupted embryos
slide6	postd. I	96.894	diapause-interrupted embryos
slide6	postd. I	93.597	diapause-interrupted embryos
slide6	postd. I	92.834	diapause-interrupted embryos
slide6	postd. I	99.06	diapause-interrupted embryos
slide6	postd. I	98.948	diapause-interrupted embryos
slide6	postd. I	100.602	diapause-interrupted embryos
slide6	postd. I	97.655	diapause-interrupted embryos
slide6	postd. I	99.5	diapause-interrupted embryos
slide6	postd. I	97.927	diapause-interrupted embryos
slide6	postd. I	99.701	diapause-interrupted embryos
slide6	postd. I	95.007	diapause-interrupted embryos
slide6	postd. I	100.284	diapause-interrupted embryos
slide6	postd. I	99.275	diapause-interrupted embryos
slide6	postd. I	97.389	diapause-interrupted embryos
slide6	postd. I	95.826	diapause-interrupted embryos
slide6	postd. I	96.807	diapause-interrupted embryos
slide6	postd. I	98.677	diapause-interrupted embryos
slide6	postd. I	99.052	diapause-interrupted embryos
slide6	postd. I	98.573	diapause-interrupted embryos
slide6	postd. I	97.731	diapause-interrupted embryos
slide6	postd. I	98.522	diapause-interrupted embryos
slide6	postd. I	98.445	diapause-interrupted embryos
slide6	postd. I	99.371	diapause-interrupted embryos
slide6	postd. I	95.954	diapause-interrupted embryos
slide6	postd. I	99.302	diapause-interrupted embryos
slide6	postd. I	100.164	diapause-interrupted embryos
slide6	postd. I	98.953	diapause-interrupted embryos
slide6	postd. I	96.34	diapause-interrupted embryos
slide5	postd. I	51.781	diapause-interrupted embryos
slide5	postd. I	77.182	diapause-interrupted embryos
slide5	postd. I	69.064	diapause-interrupted embryos
slide5	postd. I	51.426	diapause-interrupted embryos
slide5	postd. I	88.175	diapause-interrupted embryos
slide5	postd. I	81.82	diapause-interrupted embryos
slide5	postd. I	92.191	diapause-interrupted embryos
slide5	postd. I	96.787	diapause-interrupted embryos
slide5	postd. I	73.4	diapause-interrupted embryos
slide5	postd. I	92.094	diapause-interrupted embryos
slide5	postd. I	94.965	diapause-interrupted embryos
slide5	postd. I	99.04	diapause-interrupted embryos
slide5	postd. I	95.046	diapause-interrupted embryos
slide5	postd. I	88.711	diapause-interrupted embryos
slide5	postd. I	61.737	diapause-interrupted embryos
slide5	postd. I	97.413	diapause-interrupted embryos
slide5	postd. I	98.103	diapause-interrupted embryos
slide5	postd. I	59.089	diapause-interrupted embryos
slide5	postd. I	85.083	diapause-interrupted embryos
slide5	postd. I	94.909	diapause-interrupted embryos
slide5	postd. I	96.535	diapause-interrupted embryos
slide5	postd. I	95.782	diapause-interrupted embryos
slide5	postd. I	75.168	diapause-interrupted embryos
slide5	postd. I	55.424	diapause-interrupted embryos
slide5	postd. I	74.638	diapause-interrupted embryos
slide5	postd. I	80.252	diapause-interrupted embryos
slide5	postd. I	90.325	diapause-interrupted embryos
slide5	postd. I	67.527	diapause-interrupted embryos
slide5	postd. I	97.771	diapause-interrupted embryos
slide5	postd. I	94.623	diapause-interrupted embryos
slide5	postd. I	90.042	diapause-interrupted embryos
slide5	postd. I	94.559	diapause-interrupted embryos
slide5	postd. I	97.227	diapause-interrupted embryos
slide5	postd. I	54.752	diapause-interrupted embryos
slide5	postd. I	52.834	diapause-interrupted embryos
slide5	postd. I	89.458	diapause-interrupted embryos
slide5	postd. I	90.089	diapause-interrupted embryos
slide5	postd. I	72.85	diapause-interrupted embryos
slide5	postd. I	91.904	diapause-interrupted embryos
slide5	postd. I	81.389	diapause-interrupted embryos
slide5	postd. I	88.164	diapause-interrupted embryos
slide5	postd. I	93.679	diapause-interrupted embryos
slide5	postd. I	88.164	diapause-interrupted embryos
slide5	postd. I	97.989	diapause-interrupted embryos
slide5	postd. I	99.759	diapause-interrupted embryos
slide5	postd. I	97.686	diapause-interrupted embryos
slide5	postd. I	99.896	diapause-interrupted embryos
slide5	postd. I	74.607	diapause-interrupted embryos
slide5	postd. I	70.582	diapause-interrupted embryos
slide5	postd. I	96.802	diapause-interrupted embryos
slide5	postd. I	84.152	diapause-interrupted embryos
slide5	postd. I	92.284	diapause-interrupted embryos
slide5	postd. I	96.125	diapause-interrupted embryos
slide5	postd. I	100.108	diapause-interrupted embryos
slide5	postd. I	92.327	diapause-interrupted embryos
slide5	postd. I	98.24	diapause-interrupted embryos
slide5	postd. I	47.41	diapause-interrupted embryos
slide5	postd. I	43.502	diapause-interrupted embryos
slide5	postd. I	95.363	diapause-interrupted embryos
slide5	postd. I	91.239	diapause-interrupted embryos
slide5	postd. I	83.414	diapause-interrupted embryos
slide5	postd. I	97.866	diapause-interrupted embryos
slide5	postd. I	77.879	diapause-interrupted embryos
slide5	postd. I	84.952	diapause-interrupted embryos
slide5	postd. I	95.417	diapause-interrupted embryos
slide5	postd. I	93.182	diapause-interrupted embryos
slide5	postd. I	93.918	diapause-interrupted embryos
slide5	postd. I	96.588	diapause-interrupted embryos
slide5	postd. I	94.729	diapause-interrupted embryos
slide5	postd. I	96.647	diapause-interrupted embryos
slide5	postd. I	97.2	diapause-interrupted embryos
slide5	postd. I	99.604	diapause-interrupted embryos
slide5	postd. I	95.307	diapause-interrupted embryos
slide5	postd. I	77.751	diapause-interrupted embryos
slide5	postd. I	94.074	diapause-interrupted embryos
slide5	postd. I	95.331	diapause-interrupted embryos
slide5	postd. I	86.769	diapause-interrupted embryos
slide5	postd. I	86.718	diapause-interrupted embryos
slide5	postd. I	89.355	diapause-interrupted embryos
slide5	postd. I	90.024	diapause-interrupted embryos
slide5	postd. I	89.821	diapause-interrupted embryos
slide5	postd. I	94.622	diapause-interrupted embryos
slide5	postd. I	88.538	diapause-interrupted embryos
slide5	postd. I	94.9	diapause-interrupted embryos
slide5	postd. I	87.972	diapause-interrupted embryos
slide5	postd. I	90.765	diapause-interrupted embryos
slide5	postd. I	98.273	diapause-interrupted embryos
slide5	postd. I	96.472	diapause-interrupted embryos
slide5	postd. I	95.603	diapause-interrupted embryos
slide5	postd. I	98.558	diapause-interrupted embryos
slide5	postd. I	91.785	diapause-interrupted embryos
slide5	postd. I	96.234	diapause-interrupted embryos
slide5	postd. I	93.51	diapause-interrupted embryos
slide5	postd. I	94.187	diapause-interrupted embryos
slide5	postd. I	96.503	diapause-interrupted embryos
slide5	postd. I	93.727	diapause-interrupted embryos
slide5	postd. I	91.475	diapause-interrupted embryos
slide5	postd. I	78.593	diapause-interrupted embryos
slide5	postd. I	84.928	diapause-interrupted embryos
slide5	postd. I	88.177	diapause-interrupted embryos
slide5	postd. I	88.449	diapause-interrupted embryos
slide5	postd. I	61.148	diapause-interrupted embryos
slide5	postd. I	38.096	diapause-interrupted embryos
slide5	postd. I	99.517	diapause-interrupted embryos
slide5	postd. I	75.544	diapause-interrupted embryos
slide5	postd. I	87.887	diapause-interrupted embryos
slide5	postd. I	82.292	diapause-interrupted embryos
slide5	postd. I	87.156	diapause-interrupted embryos
slide5	postd. I	84.768	diapause-interrupted embryos
slide5	postd. I	75.652	diapause-interrupted embryos
slide5	postd. I	62.046	diapause-interrupted embryos
slide5	postd. I	76.91	diapause-interrupted embryos
slide5	postd. I	93.105	diapause-interrupted embryos
slide5	postd. I	92.711	diapause-interrupted embryos
slide5	postd. I	95.044	diapause-interrupted embryos
slide5	postd. I	83.876	diapause-interrupted embryos
slide5	postd. I	96.958	diapause-interrupted embryos
slide5	postd. I	97.412	diapause-interrupted embryos
slide5	postd. I	87.711	diapause-interrupted embryos
slide5	postd. I	69.41	diapause-interrupted embryos
slide5	postd. I	94.529	diapause-interrupted embryos
slide5	postd. I	77.046	diapause-interrupted embryos
slide5	postd. I	94.062	diapause-interrupted embryos
slide5	postd. I	96.767	diapause-interrupted embryos
slide5	postd. I	98.786	diapause-interrupted embryos
slide5	postd. I	97.13	diapause-interrupted embryos
slide5	postd. I	91.035	diapause-interrupted embryos
slide5	postd. I	86.686	diapause-interrupted embryos
slide5	postd. I	71.841	diapause-interrupted embryos
slide5	postd. I	87.23	diapause-interrupted embryos
slide5	postd. I	95.408	diapause-interrupted embryos
slide5	postd. I	97.783	diapause-interrupted embryos
slide5	postd. I	99.142	diapause-interrupted embryos
slide5	postd. I	94.365	diapause-interrupted embryos
slide5	postd. I	96.858	diapause-interrupted embryos
slide5	postd. I	99.636	diapause-interrupted embryos
slide5	postd. I	90.328	diapause-interrupted embryos
slide5	postd. I	96.41	diapause-interrupted embryos
slide5	postd. I	73.684	diapause-interrupted embryos
slide5	postd. I	79.117	diapause-interrupted embryos
slide5	postd. I	76.709	diapause-interrupted embryos
slide5	postd. I	63.782	diapause-interrupted embryos
slide5	postd. I	69.001	diapause-interrupted embryos
slide5	postd. I	76.128	diapause-interrupted embryos
slide5	postd. I	76.216	diapause-interrupted embryos
slide5	postd. I	71.302	diapause-interrupted embryos
slide5	postd. I	91.792	diapause-interrupted embryos
slide5	postd. I	92.224	diapause-interrupted embryos
slide5	postd. I	83.821	diapause-interrupted embryos
slide5	postd. I	94.723	diapause-interrupted embryos
slide5	postd. I	68.599	diapause-interrupted embryos
slide5	postd. I	75.44	diapause-interrupted embryos
slide5	postd. I	94.542	diapause-interrupted embryos
slide5	postd. I	89.4	diapause-interrupted embryos
slide5	postd. I	84.692	diapause-interrupted embryos
slide5	postd. I	68.522	diapause-interrupted embryos
slide5	postd. I	93.69	diapause-interrupted embryos
slide5	postd. I	97.309	diapause-interrupted embryos
slide5	postd. I	91.155	diapause-interrupted embryos
slide5	postd. I	87.926	diapause-interrupted embryos
slide5	postd. I	94.081	diapause-interrupted embryos
slide5	postd. I	96.049	diapause-interrupted embryos
slide5	postd. I	90.864	diapause-interrupted embryos
slide5	postd. I	99.182	diapause-interrupted embryos
slide5	postd. I	89.118	diapause-interrupted embryos
slide5	postd. I	98.489	diapause-interrupted embryos
slide5	postd. I	98.539	diapause-interrupted embryos
slide5	postd. I	97.411	diapause-interrupted embryos
slide5	postd. I	94.701	diapause-interrupted embryos
slide5	postd. I	98.464	diapause-interrupted embryos
slide5	postd. I	97.596	diapause-interrupted embryos
slide5	postd. I	92.88	diapause-interrupted embryos
slide5	postd. I	90.438	diapause-interrupted embryos
slide5	postd. I	98.676	diapause-interrupted embryos
slide5	postd. I	94.933	diapause-interrupted embryos
slide5	postd. I	98.381	diapause-interrupted embryos
slide5	postd. I	97.308	diapause-interrupted embryos
slide5	postd. I	94.73	diapause-interrupted embryos
slide5	postd. I	97.59	diapause-interrupted embryos
slide5	postd. I	76.604	diapause-interrupted embryos
slide5	postd. I	89.794	diapause-interrupted embryos
slide5	postd. I	94.101	diapause-interrupted embryos
slide5	postd. I	89.295	diapause-interrupted embryos
slide5	postd. I	66.533	diapause-interrupted embryos
slide5	postd. I	84.81	diapause-interrupted embryos
slide5	postd. I	95.746	diapause-interrupted embryos
slide5	postd. I	89.462	diapause-interrupted embryos
slide5	postd. I	78.452	diapause-interrupted embryos
slide5	postd. I	92.893	diapause-interrupted embryos
slide5	postd. I	88.501	diapause-interrupted embryos
slide5	postd. I	91.078	diapause-interrupted embryos
slide5	postd. I	89.34	diapause-interrupted embryos
slide5	postd. I	96.289	diapause-interrupted embryos
slide5	postd. I	88.252	diapause-interrupted embryos
slide5	postd. I	97.394	diapause-interrupted embryos
slide5	postd. I	95.96	diapause-interrupted embryos
slide5	postd. I	82.278	diapause-interrupted embryos
slide5	postd. I	78.815	diapause-interrupted embryos
slide5	postd. I	95.92	diapause-interrupted embryos
slide5	postd. I	96.161	diapause-interrupted embryos
slide5	postd. I	91.122	diapause-interrupted embryos
slide5	postd. I	77.349	diapause-interrupted embryos
slide5	postd. I	82.793	diapause-interrupted embryos
slide5	postd. I	87.139	diapause-interrupted embryos
slide5	postd. I	83.435	diapause-interrupted embryos
slide5	postd. I	82.013	diapause-interrupted embryos
slide5	postd. I	95.36	diapause-interrupted embryos
slide5	postd. I	88.081	diapause-interrupted embryos
slide5	postd. I	86.84	diapause-interrupted embryos
slide5	postd. I	96.073	diapause-interrupted embryos
slide5	postd. I	87.614	diapause-interrupted embryos
slide5	postd. I	94.189	diapause-interrupted embryos
slide5	postd. I	61.271	diapause-interrupted embryos
slide5	postd. I	99.325	diapause-interrupted embryos
slide5	postd. I	78.679	diapause-interrupted embryos
slide5	postd. I	77.695	diapause-interrupted embryos
slide5	postd. I	87.922	diapause-interrupted embryos
slide5	postd. I	87.647	diapause-interrupted embryos
slide5	postd. I	95.211	diapause-interrupted embryos
slide5	postd. I	98.341	diapause-interrupted embryos
slide5	postd. I	98.383	diapause-interrupted embryos
slide5	postd. I	97.129	diapause-interrupted embryos
slide5	postd. I	86.708	diapause-interrupted embryos
slide5	postd. I	86.363	diapause-interrupted embryos
slide5	postd. I	97.143	diapause-interrupted embryos
slide5	postd. I	60.81	diapause-interrupted embryos
slide5	postd. I	77.232	diapause-interrupted embryos
slide5	postd. I	50.426	diapause-interrupted embryos
slide5	postd. I	97.308	diapause-interrupted embryos
slide5	postd. I	96.332	diapause-interrupted embryos
slide5	postd. I	92.285	diapause-interrupted embryos
slide5	postd. I	99.529	diapause-interrupted embryos
slide5	postd. I	99.197	diapause-interrupted embryos
slide5	postd. I	96.58	diapause-interrupted embryos
slide5	postd. I	92.103	diapause-interrupted embryos
slide5	postd. I	85.265	diapause-interrupted embryos
slide5	postd. I	96.102	diapause-interrupted embryos
slide5	postd. I	98.763	diapause-interrupted embryos
slide5	postd. I	95.622	diapause-interrupted embryos
slide5	postd. I	100.531	diapause-interrupted embryos
slide5	postd. I	81.429	diapause-interrupted embryos
slide5	postd. I	86.465	diapause-interrupted embryos
slide5	postd. I	82.15	diapause-interrupted embryos
slide5	postd. I	97.067	diapause-interrupted embryos
slide5	postd. I	97.962	diapause-interrupted embryos
slide3	stage IV	77.787	continuously developing embryos
slide3	stage IV	38.695	continuously developing embryos
slide3	stage IV	39.27	continuously developing embryos
slide3	stage IV	45.218	continuously developing embryos
slide3	stage IV	46.689	continuously developing embryos
slide3	stage IV	50.368	continuously developing embryos
slide3	stage IV	50.549	continuously developing embryos
slide3	stage IV	51.573	continuously developing embryos
slide3	stage IV	53.739	continuously developing embryos
slide3	stage IV	53.946	continuously developing embryos
slide3	stage IV	54.3	continuously developing embryos
slide3	stage IV	54.677	continuously developing embryos
slide3	stage IV	55.494	continuously developing embryos
slide3	stage IV	56.032	continuously developing embryos
slide3	stage IV	56.098	continuously developing embryos
slide3	stage IV	56.474	continuously developing embryos
slide3	stage IV	57.078	continuously developing embryos
slide3	stage IV	57.341	continuously developing embryos
slide3	stage IV	57.386	continuously developing embryos
slide3	stage IV	57.457	continuously developing embryos
slide3	stage IV	57.627	continuously developing embryos
slide3	stage IV	58.391	continuously developing embryos
slide3	stage IV	58.511	continuously developing embryos
slide3	stage IV	58.667	continuously developing embryos
slide3	stage IV	59.097	continuously developing embryos
slide3	stage IV	59.556	continuously developing embryos
slide3	stage IV	59.605	continuously developing embryos
slide3	stage IV	59.735	continuously developing embryos
slide3	stage IV	59.769	continuously developing embryos
slide3	stage IV	59.869	continuously developing embryos
slide3	stage IV	59.888	continuously developing embryos
slide3	stage IV	60.131	continuously developing embryos
slide3	stage IV	60.575	continuously developing embryos
slide3	stage IV	60.578	continuously developing embryos
slide3	stage IV	62.145	continuously developing embryos
slide3	stage IV	62.866	continuously developing embryos
slide3	stage IV	63.899	continuously developing embryos
slide3	stage IV	64.424	continuously developing embryos
slide3	stage IV	64.434	continuously developing embryos
slide3	stage IV	64.594	continuously developing embryos
slide3	stage IV	64.727	continuously developing embryos
slide3	stage IV	64.923	continuously developing embryos
slide3	stage IV	65.427	continuously developing embryos
slide3	stage IV	65.689	continuously developing embryos
slide3	stage IV	65.851	continuously developing embryos
slide3	stage IV	66.058	continuously developing embryos
slide3	stage IV	66.098	continuously developing embryos
slide3	stage IV	66.573	continuously developing embryos
slide3	stage IV	66.711	continuously developing embryos
slide3	stage IV	67.205	continuously developing embryos
slide3	stage IV	67.271	continuously developing embryos
slide3	stage IV	67.309	continuously developing embryos
slide3	stage IV	67.678	continuously developing embryos
slide3	stage IV	68.6	continuously developing embryos
slide3	stage IV	68.847	continuously developing embryos
slide3	stage IV	68.926	continuously developing embryos
slide3	stage IV	69.366	continuously developing embryos
slide3	stage IV	69.961	continuously developing embryos
slide3	stage IV	70.214	continuously developing embryos
slide3	stage IV	70.918	continuously developing embryos
slide3	stage IV	71.013	continuously developing embryos
slide3	stage IV	71.034	continuously developing embryos
slide3	stage IV	71.332	continuously developing embryos
slide3	stage IV	71.479	continuously developing embryos
slide3	stage IV	71.71	continuously developing embryos
slide3	stage IV	71.927	continuously developing embryos
slide3	stage IV	72.499	continuously developing embryos
slide3	stage IV	72.83	continuously developing embryos
slide3	stage IV	72.853	continuously developing embryos
slide3	stage IV	73.185	continuously developing embryos
slide3	stage IV	73.392	continuously developing embryos
slide3	stage IV	73.473	continuously developing embryos
slide3	stage IV	73.674	continuously developing embryos
slide3	stage IV	74.098	continuously developing embryos
slide3	stage IV	74.312	continuously developing embryos
slide3	stage IV	74.926	continuously developing embryos
slide3	stage IV	74.986	continuously developing embryos
slide3	stage IV	75.087	continuously developing embryos
slide3	stage IV	75.141	continuously developing embryos
slide3	stage IV	75.311	continuously developing embryos
slide3	stage IV	75.497	continuously developing embryos
slide3	stage IV	75.528	continuously developing embryos
slide3	stage IV	75.551	continuously developing embryos
slide3	stage IV	75.595	continuously developing embryos
slide3	stage IV	75.753	continuously developing embryos
slide3	stage IV	76.094	continuously developing embryos
slide3	stage IV	76.262	continuously developing embryos
slide3	stage IV	76.597	continuously developing embryos
slide3	stage IV	76.741	continuously developing embryos
slide3	stage IV	76.93	continuously developing embryos
slide3	stage IV	77.237	continuously developing embryos
slide3	stage IV	77.282	continuously developing embryos
slide3	stage IV	77.75	continuously developing embryos
slide3	stage IV	77.885	continuously developing embryos
slide3	stage IV	78.026	continuously developing embryos
slide3	stage IV	78.193	continuously developing embryos
slide3	stage IV	78.503	continuously developing embryos
slide3	stage IV	78.941	continuously developing embryos
slide3	stage IV	79.244	continuously developing embryos
slide3	stage IV	79.294	continuously developing embryos
slide3	stage IV	80.008	continuously developing embryos
slide3	stage IV	80.128	continuously developing embryos
slide3	stage IV	80.443	continuously developing embryos
slide3	stage IV	80.575	continuously developing embryos
slide3	stage IV	80.592	continuously developing embryos
slide3	stage IV	80.625	continuously developing embryos
slide3	stage IV	80.64	continuously developing embryos
slide3	stage IV	80.701	continuously developing embryos
slide3	stage IV	80.756	continuously developing embryos
slide3	stage IV	81.099	continuously developing embryos
slide3	stage IV	81.305	continuously developing embryos
slide3	stage IV	81.658	continuously developing embryos
slide3	stage IV	81.769	continuously developing embryos
slide3	stage IV	81.876	continuously developing embryos
slide3	stage IV	82.159	continuously developing embryos
slide3	stage IV	82.301	continuously developing embryos
slide3	stage IV	82.365	continuously developing embryos
slide3	stage IV	82.381	continuously developing embryos
slide3	stage IV	82.464	continuously developing embryos
slide3	stage IV	82.782	continuously developing embryos
slide3	stage IV	83.48	continuously developing embryos
slide3	stage IV	83.515	continuously developing embryos
slide3	stage IV	83.779	continuously developing embryos
slide3	stage IV	83.792	continuously developing embryos
slide3	stage IV	83.792	continuously developing embryos
slide3	stage IV	84.093	continuously developing embryos
slide3	stage IV	84.19	continuously developing embryos
slide3	stage IV	84.205	continuously developing embryos
slide3	stage IV	84.326	continuously developing embryos
slide3	stage IV	84.328	continuously developing embryos
slide3	stage IV	84.436	continuously developing embryos
slide3	stage IV	84.514	continuously developing embryos
slide3	stage IV	84.649	continuously developing embryos
slide3	stage IV	84.733	continuously developing embryos
slide3	stage IV	84.81	continuously developing embryos
slide3	stage IV	84.846	continuously developing embryos
slide3	stage IV	84.848	continuously developing embryos
slide3	stage IV	84.945	continuously developing embryos
slide3	stage IV	85.063	continuously developing embryos
slide3	stage IV	85.208	continuously developing embryos
slide3	stage IV	85.415	continuously developing embryos
slide3	stage IV	85.724	continuously developing embryos
slide3	stage IV	85.867	continuously developing embryos
slide3	stage IV	85.879	continuously developing embryos
slide3	stage IV	86.003	continuously developing embryos
slide3	stage IV	86.626	continuously developing embryos
slide3	stage IV	86.666	continuously developing embryos
slide3	stage IV	86.709	continuously developing embryos
slide3	stage IV	86.753	continuously developing embryos
slide3	stage IV	86.888	continuously developing embryos
slide3	stage IV	86.905	continuously developing embryos
slide3	stage IV	87.052	continuously developing embryos
slide3	stage IV	87.072	continuously developing embryos
slide3	stage IV	87.424	continuously developing embryos
slide3	stage IV	87.609	continuously developing embryos
slide3	stage IV	87.619	continuously developing embryos
slide3	stage IV	87.778	continuously developing embryos
slide3	stage IV	87.86	continuously developing embryos
slide3	stage IV	88.033	continuously developing embryos
slide3	stage IV	88.055	continuously developing embryos
slide3	stage IV	88.231	continuously developing embryos
slide3	stage IV	88.364	continuously developing embryos
slide3	stage IV	88.633	continuously developing embryos
slide3	stage IV	88.988	continuously developing embryos
slide3	stage IV	89.206	continuously developing embryos
slide3	stage IV	89.25	continuously developing embryos
slide3	stage IV	89.349	continuously developing embryos
slide3	stage IV	89.401	continuously developing embryos
slide3	stage IV	89.539	continuously developing embryos
slide3	stage IV	89.579	continuously developing embryos
slide3	stage IV	89.62	continuously developing embryos
slide3	stage IV	89.93	continuously developing embryos
slide3	stage IV	89.951	continuously developing embryos
slide3	stage IV	90.025	continuously developing embryos
slide3	stage IV	90.096	continuously developing embryos
slide3	stage IV	90.301	continuously developing embryos
slide3	stage IV	90.311	continuously developing embryos
slide3	stage IV	90.328	continuously developing embryos
slide3	stage IV	90.344	continuously developing embryos
slide3	stage IV	90.969	continuously developing embryos
slide3	stage IV	91.032	continuously developing embryos
slide3	stage IV	91.101	continuously developing embryos
slide3	stage IV	91.287	continuously developing embryos
slide3	stage IV	91.348	continuously developing embryos
slide3	stage IV	91.391	continuously developing embryos
slide3	stage IV	91.785	continuously developing embryos
slide3	stage IV	91.964	continuously developing embryos
slide3	stage IV	92.013	continuously developing embryos
slide3	stage IV	92.05	continuously developing embryos
slide3	stage IV	92.429	continuously developing embryos
slide3	stage IV	92.828	continuously developing embryos
slide3	stage IV	93.696	continuously developing embryos
slide3	stage IV	93.972	continuously developing embryos
slide3	stage IV	94.012	continuously developing embryos
slide3	stage IV	94.016	continuously developing embryos
slide3	stage IV	94.018	continuously developing embryos
slide3	stage IV	94.058	continuously developing embryos
slide3	stage IV	94.289	continuously developing embryos
slide3	stage IV	94.328	continuously developing embryos
slide3	stage IV	94.467	continuously developing embryos
slide3	stage IV	94.532	continuously developing embryos
slide3	stage IV	94.598	continuously developing embryos
slide3	stage IV	94.717	continuously developing embryos
slide3	stage IV	94.851	continuously developing embryos
slide3	stage IV	94.886	continuously developing embryos
slide3	stage IV	94.889	continuously developing embryos
slide3	stage IV	95.049	continuously developing embryos
slide3	stage IV	95.246	continuously developing embryos
slide3	stage IV	95.303	continuously developing embryos
slide3	stage IV	95.387	continuously developing embryos
slide3	stage IV	95.693	continuously developing embryos
slide3	stage IV	96.028	continuously developing embryos
slide3	stage IV	96.079	continuously developing embryos
slide3	stage IV	96.096	continuously developing embryos
slide3	stage IV	96.307	continuously developing embryos
slide3	stage IV	96.345	continuously developing embryos
slide3	stage IV	96.349	continuously developing embryos
slide3	stage IV	96.363	continuously developing embryos
slide3	stage IV	96.371	continuously developing embryos
slide3	stage IV	96.625	continuously developing embryos
slide3	stage IV	96.865	continuously developing embryos
slide3	stage IV	96.95	continuously developing embryos
slide3	stage IV	97.017	continuously developing embryos
slide3	stage IV	97.073	continuously developing embryos
slide3	stage IV	97.156	continuously developing embryos
slide3	stage IV	97.224	continuously developing embryos
slide3	stage IV	97.265	continuously developing embryos
slide3	stage IV	97.969	continuously developing embryos
slide3	stage IV	97.973	continuously developing embryos
slide3	stage IV	98.1	continuously developing embryos
slide3	stage IV	98.133	continuously developing embryos
slide3	stage IV	98.304	continuously developing embryos
slide3	stage IV	98.457	continuously developing embryos
slide3	stage IV	98.546	continuously developing embryos
slide3	stage IV	98.65	continuously developing embryos
slide3	stage IV	98.696	continuously developing embryos
slide3	stage IV	98.798	continuously developing embryos
slide3	stage IV	98.881	continuously developing embryos
slide3	stage IV	99.003	continuously developing embryos
slide3	stage IV	99.005	continuously developing embryos
slide3	stage IV	99.263	continuously developing embryos
slide3	stage IV	99.273	continuously developing embryos
slide3	stage IV	99.685	continuously developing embryos
slide3	stage IV	99.816	continuously developing embryos
slide3	stage IV	100.413	continuously developing embryos
slide1	stage IV	73.956	continuously developing embryos
slide1	stage IV	24.766	continuously developing embryos
slide1	stage IV	27.653	continuously developing embryos
slide1	stage IV	29.396	continuously developing embryos
slide1	stage IV	32.039	continuously developing embryos
slide1	stage IV	33.942	continuously developing embryos
slide1	stage IV	35.35	continuously developing embryos
slide1	stage IV	35.372	continuously developing embryos
slide1	stage IV	36.882	continuously developing embryos
slide1	stage IV	39.777	continuously developing embryos
slide1	stage IV	40.302	continuously developing embryos
slide1	stage IV	40.882	continuously developing embryos
slide1	stage IV	44.119	continuously developing embryos
slide1	stage IV	45.818	continuously developing embryos
slide1	stage IV	46.485	continuously developing embryos
slide1	stage IV	46.664	continuously developing embryos
slide1	stage IV	46.689	continuously developing embryos
slide1	stage IV	47.916	continuously developing embryos
slide1	stage IV	47.978	continuously developing embryos
slide1	stage IV	49.506	continuously developing embryos
slide1	stage IV	51.145	continuously developing embryos
slide1	stage IV	51.294	continuously developing embryos
slide1	stage IV	51.297	continuously developing embryos
slide1	stage IV	51.599	continuously developing embryos
slide1	stage IV	52.057	continuously developing embryos
slide1	stage IV	53.127	continuously developing embryos
slide1	stage IV	53.413	continuously developing embryos
slide1	stage IV	53.673	continuously developing embryos
slide1	stage IV	53.683	continuously developing embryos
slide1	stage IV	53.868	continuously developing embryos
slide1	stage IV	54.298	continuously developing embryos
slide1	stage IV	54.299	continuously developing embryos
slide1	stage IV	54.721	continuously developing embryos
slide1	stage IV	54.854	continuously developing embryos
slide1	stage IV	55.144	continuously developing embryos
slide1	stage IV	56.432	continuously developing embryos
slide1	stage IV	57.032	continuously developing embryos
slide1	stage IV	57.821	continuously developing embryos
slide1	stage IV	58.407	continuously developing embryos
slide1	stage IV	58.668	continuously developing embryos
slide1	stage IV	60.106	continuously developing embryos
slide1	stage IV	61.037	continuously developing embryos
slide1	stage IV	61.916	continuously developing embryos
slide1	stage IV	62.171	continuously developing embryos
slide1	stage IV	62.494	continuously developing embryos
slide1	stage IV	62.994	continuously developing embryos
slide1	stage IV	63.235	continuously developing embryos
slide1	stage IV	63.303	continuously developing embryos
slide1	stage IV	63.459	continuously developing embryos
slide1	stage IV	63.469	continuously developing embryos
slide1	stage IV	63.509	continuously developing embryos
slide1	stage IV	64.205	continuously developing embryos
slide1	stage IV	64.249	continuously developing embryos
slide1	stage IV	64.38	continuously developing embryos
slide1	stage IV	64.443	continuously developing embryos
slide1	stage IV	64.574	continuously developing embryos
slide1	stage IV	65.653	continuously developing embryos
slide1	stage IV	65.754	continuously developing embryos
slide1	stage IV	66.214	continuously developing embryos
slide1	stage IV	66.233	continuously developing embryos
slide1	stage IV	66.278	continuously developing embryos
slide1	stage IV	66.378	continuously developing embryos
slide1	stage IV	66.524	continuously developing embryos
slide1	stage IV	67.101	continuously developing embryos
slide1	stage IV	67.541	continuously developing embryos
slide1	stage IV	67.594	continuously developing embryos
slide1	stage IV	67.945	continuously developing embryos
slide1	stage IV	67.998	continuously developing embryos
slide1	stage IV	68.513	continuously developing embryos
slide1	stage IV	68.556	continuously developing embryos
slide1	stage IV	68.563	continuously developing embryos
slide1	stage IV	69.113	continuously developing embryos
slide1	stage IV	69.126	continuously developing embryos
slide1	stage IV	69.464	continuously developing embryos
slide1	stage IV	69.635	continuously developing embryos
slide1	stage IV	69.744	continuously developing embryos
slide1	stage IV	70.154	continuously developing embryos
slide1	stage IV	70.298	continuously developing embryos
slide1	stage IV	70.377	continuously developing embryos
slide1	stage IV	70.888	continuously developing embryos
slide1	stage IV	71.422	continuously developing embryos
slide1	stage IV	71.535	continuously developing embryos
slide1	stage IV	71.759	continuously developing embryos
slide1	stage IV	71.858	continuously developing embryos
slide1	stage IV	71.883	continuously developing embryos
slide1	stage IV	71.89	continuously developing embryos
slide1	stage IV	72.194	continuously developing embryos
slide1	stage IV	72.512	continuously developing embryos
slide1	stage IV	72.78	continuously developing embryos
slide1	stage IV	73.064	continuously developing embryos
slide1	stage IV	73.184	continuously developing embryos
slide1	stage IV	73.286	continuously developing embryos
slide1	stage IV	73.339	continuously developing embryos
slide1	stage IV	73.42	continuously developing embryos
slide1	stage IV	73.643	continuously developing embryos
slide1	stage IV	73.746	continuously developing embryos
slide1	stage IV	73.881	continuously developing embryos
slide1	stage IV	73.933	continuously developing embryos
slide1	stage IV	74.2	continuously developing embryos
slide1	stage IV	74.362	continuously developing embryos
slide1	stage IV	74.962	continuously developing embryos
slide1	stage IV	74.981	continuously developing embryos
slide1	stage IV	75.028	continuously developing embryos
slide1	stage IV	75.126	continuously developing embryos
slide1	stage IV	75.146	continuously developing embryos
slide1	stage IV	75.39	continuously developing embryos
slide1	stage IV	75.72	continuously developing embryos
slide1	stage IV	76.302	continuously developing embryos
slide1	stage IV	76.352	continuously developing embryos
slide1	stage IV	76.459	continuously developing embryos
slide1	stage IV	76.955	continuously developing embryos
slide1	stage IV	77.069	continuously developing embryos
slide1	stage IV	77.178	continuously developing embryos
slide1	stage IV	77.612	continuously developing embryos
slide1	stage IV	79.078	continuously developing embryos
slide1	stage IV	79.196	continuously developing embryos
slide1	stage IV	79.794	continuously developing embryos
slide1	stage IV	79.986	continuously developing embryos
slide1	stage IV	80.049	continuously developing embryos
slide1	stage IV	80.071	continuously developing embryos
slide1	stage IV	80.178	continuously developing embryos
slide1	stage IV	80.263	continuously developing embryos
slide1	stage IV	80.494	continuously developing embryos
slide1	stage IV	80.5	continuously developing embryos
slide1	stage IV	80.64	continuously developing embryos
slide1	stage IV	81.009	continuously developing embryos
slide1	stage IV	81.22	continuously developing embryos
slide1	stage IV	81.302	continuously developing embryos
slide1	stage IV	81.858	continuously developing embryos
slide1	stage IV	81.911	continuously developing embryos
slide1	stage IV	82.024	continuously developing embryos
slide1	stage IV	82.109	continuously developing embryos
slide1	stage IV	82.237	continuously developing embryos
slide1	stage IV	82.421	continuously developing embryos
slide1	stage IV	82.53	continuously developing embryos
slide1	stage IV	82.633	continuously developing embryos
slide1	stage IV	82.634	continuously developing embryos
slide1	stage IV	82.653	continuously developing embryos
slide1	stage IV	82.659	continuously developing embryos
slide1	stage IV	82.775	continuously developing embryos
slide1	stage IV	83.106	continuously developing embryos
slide1	stage IV	83.246	continuously developing embryos
slide1	stage IV	83.321	continuously developing embryos
slide1	stage IV	83.554	continuously developing embryos
slide1	stage IV	83.636	continuously developing embryos
slide1	stage IV	83.808	continuously developing embryos
slide1	stage IV	83.851	continuously developing embryos
slide1	stage IV	84.083	continuously developing embryos
slide1	stage IV	84.119	continuously developing embryos
slide1	stage IV	84.305	continuously developing embryos
slide1	stage IV	84.571	continuously developing embryos
slide1	stage IV	84.989	continuously developing embryos
slide1	stage IV	85.303	continuously developing embryos
slide1	stage IV	85.339	continuously developing embryos
slide1	stage IV	85.348	continuously developing embryos
slide1	stage IV	85.93	continuously developing embryos
slide1	stage IV	86.251	continuously developing embryos
slide1	stage IV	86.376	continuously developing embryos
slide1	stage IV	86.507	continuously developing embryos
slide1	stage IV	86.551	continuously developing embryos
slide1	stage IV	86.552	continuously developing embryos
slide1	stage IV	86.655	continuously developing embryos
slide1	stage IV	86.761	continuously developing embryos
slide1	stage IV	86.894	continuously developing embryos
slide1	stage IV	86.9	continuously developing embryos
slide1	stage IV	87.031	continuously developing embryos
slide1	stage IV	87.22	continuously developing embryos
slide1	stage IV	87.293	continuously developing embryos
slide1	stage IV	87.361	continuously developing embryos
slide1	stage IV	87.622	continuously developing embryos
slide1	stage IV	87.658	continuously developing embryos
slide1	stage IV	88.09	continuously developing embryos
slide1	stage IV	88.198	continuously developing embryos
slide1	stage IV	88.232	continuously developing embryos
slide1	stage IV	88.31	continuously developing embryos
slide1	stage IV	88.316	continuously developing embryos
slide1	stage IV	88.354	continuously developing embryos
slide1	stage IV	88.44	continuously developing embryos
slide1	stage IV	88.594	continuously developing embryos
slide1	stage IV	88.762	continuously developing embryos
slide1	stage IV	88.78	continuously developing embryos
slide1	stage IV	88.844	continuously developing embryos
slide1	stage IV	88.973	continuously developing embryos
slide1	stage IV	89.252	continuously developing embryos
slide1	stage IV	89.309	continuously developing embryos
slide1	stage IV	89.313	continuously developing embryos
slide1	stage IV	89.342	continuously developing embryos
slide1	stage IV	89.432	continuously developing embryos
slide1	stage IV	89.696	continuously developing embryos
slide1	stage IV	89.807	continuously developing embryos
slide1	stage IV	90.087	continuously developing embryos
slide1	stage IV	90.436	continuously developing embryos
slide1	stage IV	90.613	continuously developing embryos
slide1	stage IV	90.871	continuously developing embryos
slide1	stage IV	90.933	continuously developing embryos
slide1	stage IV	90.97	continuously developing embryos
slide1	stage IV	91.252	continuously developing embryos
slide1	stage IV	91.328	continuously developing embryos
slide1	stage IV	91.557	continuously developing embryos
slide1	stage IV	91.662	continuously developing embryos
slide1	stage IV	91.808	continuously developing embryos
slide1	stage IV	91.89	continuously developing embryos
slide1	stage IV	91.932	continuously developing embryos
slide1	stage IV	91.982	continuously developing embryos
slide1	stage IV	92.088	continuously developing embryos
slide1	stage IV	92.233	continuously developing embryos
slide1	stage IV	92.569	continuously developing embryos
slide1	stage IV	92.615	continuously developing embryos
slide1	stage IV	92.632	continuously developing embryos
slide1	stage IV	92.688	continuously developing embryos
slide1	stage IV	93.11	continuously developing embryos
slide1	stage IV	93.121	continuously developing embryos
slide1	stage IV	93.285	continuously developing embryos
slide1	stage IV	93.359	continuously developing embryos
slide1	stage IV	93.475	continuously developing embryos
slide1	stage IV	93.751	continuously developing embryos
slide1	stage IV	93.757	continuously developing embryos
slide1	stage IV	93.91	continuously developing embryos
slide1	stage IV	93.925	continuously developing embryos
slide1	stage IV	94.006	continuously developing embryos
slide1	stage IV	94.19	continuously developing embryos
slide1	stage IV	94.367	continuously developing embryos
slide1	stage IV	94.452	continuously developing embryos
slide1	stage IV	94.486	continuously developing embryos
slide1	stage IV	94.67	continuously developing embryos
slide1	stage IV	94.733	continuously developing embryos
slide1	stage IV	95.001	continuously developing embryos
slide1	stage IV	95.068	continuously developing embryos
slide1	stage IV	95.497	continuously developing embryos
slide1	stage IV	95.731	continuously developing embryos
slide1	stage IV	95.985	continuously developing embryos
slide1	stage IV	96.052	continuously developing embryos
slide1	stage IV	96.229	continuously developing embryos
slide1	stage IV	96.584	continuously developing embryos
slide1	stage IV	96.607	continuously developing embryos
slide1	stage IV	96.887	continuously developing embryos
slide1	stage IV	97.181	continuously developing embryos
slide1	stage IV	97.341	continuously developing embryos
slide1	stage IV	97.667	continuously developing embryos
slide1	stage IV	97.712	continuously developing embryos
slide1	stage IV	97.719	continuously developing embryos
slide1	stage IV	98.344	continuously developing embryos
slide1	stage IV	98.649	continuously developing embryos
slide1	stage IV	99.104	continuously developing embryos
slide1	stage IV	99.236	continuously developing embryos
slide2	stage IV	97.61	continuously developing embryos
slide2	stage IV	81.073	continuously developing embryos
slide2	stage IV	98.042	continuously developing embryos
slide2	stage IV	99.763	continuously developing embryos
slide2	stage IV	97.25	continuously developing embryos
slide2	stage IV	88.239	continuously developing embryos
slide2	stage IV	96.05	continuously developing embryos
slide2	stage IV	97.369	continuously developing embryos
slide2	stage IV	97.777	continuously developing embryos
slide2	stage IV	96.091	continuously developing embryos
slide2	stage IV	98.616	continuously developing embryos
slide2	stage IV	99.085	continuously developing embryos
slide2	stage IV	97.09	continuously developing embryos
slide2	stage IV	99.894	continuously developing embryos
slide2	stage IV	97.177	continuously developing embryos
slide2	stage IV	90.633	continuously developing embryos
slide2	stage IV	94.586	continuously developing embryos
slide2	stage IV	92.961	continuously developing embryos
slide2	stage IV	98.93	continuously developing embryos
slide2	stage IV	99.672	continuously developing embryos
slide2	stage IV	96.547	continuously developing embryos
slide2	stage IV	97.807	continuously developing embryos
slide2	stage IV	96.855	continuously developing embryos
slide2	stage IV	94.837	continuously developing embryos
slide2	stage IV	97.054	continuously developing embryos
slide2	stage IV	87.92	continuously developing embryos
slide2	stage IV	96.816	continuously developing embryos
slide2	stage IV	97.876	continuously developing embryos
slide2	stage IV	97.979	continuously developing embryos
slide2	stage IV	98.526	continuously developing embryos
slide2	stage IV	99.032	continuously developing embryos
slide2	stage IV	99.671	continuously developing embryos
slide2	stage IV	99.354	continuously developing embryos
slide2	stage IV	76.558	continuously developing embryos
slide2	stage IV	97.916	continuously developing embryos
slide2	stage IV	98.015	continuously developing embryos
slide2	stage IV	92.956	continuously developing embryos
slide2	stage IV	93.412	continuously developing embryos
slide2	stage IV	98.71	continuously developing embryos
slide2	stage IV	93.338	continuously developing embryos
slide2	stage IV	97.297	continuously developing embryos
slide2	stage IV	95.909	continuously developing embryos
slide2	stage IV	97.655	continuously developing embryos
slide2	stage IV	97.366	continuously developing embryos
slide2	stage IV	86.902	continuously developing embryos
slide2	stage IV	99.236	continuously developing embryos
slide2	stage IV	94.343	continuously developing embryos
slide2	stage IV	98.827	continuously developing embryos
slide2	stage IV	93.501	continuously developing embryos
slide2	stage IV	99.22	continuously developing embryos
slide2	stage IV	99.779	continuously developing embryos
slide2	stage IV	98.637	continuously developing embryos
slide2	stage IV	88.188	continuously developing embryos
slide2	stage IV	99.145	continuously developing embryos
slide2	stage IV	96.609	continuously developing embryos
slide2	stage IV	94.649	continuously developing embryos
slide2	stage IV	83.658	continuously developing embryos
slide2	stage IV	91.746	continuously developing embryos
slide2	stage IV	97.364	continuously developing embryos
slide2	stage IV	95.824	continuously developing embryos
slide2	stage IV	88.98	continuously developing embryos
slide2	stage IV	96.107	continuously developing embryos
slide2	stage IV	99.839	continuously developing embryos
slide2	stage IV	99.818	continuously developing embryos
slide2	stage IV	94.674	continuously developing embryos
slide2	stage IV	95.175	continuously developing embryos
slide2	stage IV	97.635	continuously developing embryos
slide2	stage IV	84.481	continuously developing embryos
slide2	stage IV	98.552	continuously developing embryos
slide2	stage IV	98.634	continuously developing embryos
slide2	stage IV	94.24	continuously developing embryos
slide2	stage IV	91.706	continuously developing embryos
slide2	stage IV	95.069	continuously developing embryos
slide2	stage IV	95.098	continuously developing embryos
slide2	stage IV	97.189	continuously developing embryos
slide2	stage IV	93.338	continuously developing embryos
slide2	stage IV	86.9	continuously developing embryos
slide2	stage IV	95.828	continuously developing embryos
slide2	stage IV	96.728	continuously developing embryos
slide2	stage IV	87.035	continuously developing embryos
slide2	stage IV	95.265	continuously developing embryos
slide2	stage IV	97.168	continuously developing embryos
slide2	stage IV	98.734	continuously developing embryos
slide2	stage IV	98.272	continuously developing embryos
slide2	stage IV	97.91	continuously developing embryos
slide2	stage IV	100.301	continuously developing embryos
slide2	stage IV	93.167	continuously developing embryos
slide2	stage IV	90.387	continuously developing embryos
slide2	stage IV	95.844	continuously developing embryos
slide2	stage IV	91.294	continuously developing embryos
slide2	stage IV	89.336	continuously developing embryos
slide2	stage IV	96.132	continuously developing embryos
slide2	stage IV	88.651	continuously developing embryos
slide2	stage IV	95.579	continuously developing embryos
slide2	stage IV	99.349	continuously developing embryos
slide2	stage IV	98.735	continuously developing embryos
slide2	stage IV	93.501	continuously developing embryos
slide2	stage IV	97.632	continuously developing embryos
slide2	stage IV	88.241	continuously developing embryos
slide2	stage IV	75.624	continuously developing embryos
slide2	stage IV	79.119	continuously developing embryos
slide2	stage IV	97.519	continuously developing embryos
slide2	stage IV	86.407	continuously developing embryos
slide2	stage IV	89.862	continuously developing embryos
slide2	stage IV	91.909	continuously developing embryos
slide2	stage IV	78.417	continuously developing embryos
slide2	stage IV	84.774	continuously developing embryos
slide2	stage IV	82.004	continuously developing embryos
slide2	stage IV	94.26	continuously developing embryos
slide2	stage IV	57.25	continuously developing embryos
slide2	stage IV	41.18	continuously developing embryos
slide2	stage IV	42.75	continuously developing embryos
slide2	stage IV	42.75	continuously developing embryos
slide2	stage IV	46.18	continuously developing embryos
slide2	stage IV	46.48	continuously developing embryos
slide2	stage IV	47.31	continuously developing embryos
slide2	stage IV	48.33	continuously developing embryos
slide2	stage IV	49.15	continuously developing embryos
slide2	stage IV	52.39	continuously developing embryos
slide2	stage IV	55.96	continuously developing embryos
slide2	stage IV	57.35	continuously developing embryos
slide2	stage IV	59.68	continuously developing embryos
slide2	stage IV	62.13	continuously developing embryos
slide2	stage IV	62.47	continuously developing embryos
slide2	stage IV	64.54	continuously developing embryos
slide2	stage IV	64.82	continuously developing embryos
slide2	stage IV	64.82	continuously developing embryos
slide2	stage IV	64.87	continuously developing embryos
slide2	stage IV	66.53	continuously developing embryos
slide2	stage IV	67.4	continuously developing embryos
slide2	stage IV	67.5	continuously developing embryos
slide2	stage IV	72.64	continuously developing embryos
slide2	stage IV	73.09	continuously developing embryos
slide2	stage IV	73.66	continuously developing embryos
slide2	stage IV	74.36	continuously developing embryos
slide2	stage IV	75.65	continuously developing embryos
slide2	stage IV	80.65	continuously developing embryos
slide2	stage IV	81.57	continuously developing embryos
slide2	stage IV	82.51	continuously developing embryos
slide2	stage IV	87.3	continuously developing embryos
slide2	stage IV	90.27	continuously developing embryos
slide2	stage IV	91.47	continuously developing embryos
slide2	stage IV	92.98	continuously developing embryos
slide2	stage IV	93.55	continuously developing embryos
slide2	stage IV	94.17	continuously developing embryos
slide2	stage IV	96.43	continuously developing embryos
slide2	stage IV	97.41	continuously developing embryos
slide2	stage IV	97.78	continuously developing embryos
slide2	stage IV	79.91	continuously developing embryos
slide2	stage IV	45.69	continuously developing embryos
slide2	stage IV	63.04	continuously developing embryos
slide2	stage IV	56.46	continuously developing embryos
slide2	stage IV	88.6	continuously developing embryos
slide2	stage IV	88.74	continuously developing embryos
slide2	stage IV	66.39	continuously developing embryos
slide2	stage IV	85.27	continuously developing embryos
slide2	stage IV	77.75	continuously developing embryos
slide2	stage IV	82.61	continuously developing embryos
slide2	stage IV	40.04	continuously developing embryos
slide2	stage IV	68.52	continuously developing embryos
slide2	stage IV	53.21	continuously developing embryos
slide2	stage IV	62.47	continuously developing embryos
slide2	stage IV	61.11	continuously developing embryos
slide2	stage IV	76.77	continuously developing embryos
slide2	stage IV	62.79	continuously developing embryos
slide2	stage IV	46.67	continuously developing embryos
slide2	stage IV	54.42	continuously developing embryos
slide2	stage IV	80.08	continuously developing embryos
slide2	stage IV	65.05	continuously developing embryos
slide2	stage IV	87.29	continuously developing embryos
slide2	stage IV	46.17	continuously developing embryos
slide2	stage IV	66.09	continuously developing embryos
slide2	stage IV	99.1	continuously developing embryos
slide2	stage IV	93.58	continuously developing embryos
slide2	stage IV	50.5	continuously developing embryos
slide2	stage IV	47.81	continuously developing embryos
slide2	stage IV	79.19	continuously developing embryos
slide2	stage IV	60.61	continuously developing embryos
slide2	stage IV	79.471	continuously developing embryos
slide2	stage IV	59.22	continuously developing embryos
slide2	stage IV	52.16	continuously developing embryos
slide2	stage IV	86.94	continuously developing embryos
slide2	stage IV	45.62	continuously developing embryos
slide2	stage IV	68.01	continuously developing embryos
slide2	stage IV	70.69	continuously developing embryos
slide2	stage IV	76	continuously developing embryos
slide2	stage IV	59.97	continuously developing embryos
slide2	stage IV	69.32	continuously developing embryos
slide2	stage IV	97.27	continuously developing embryos
slide2	stage IV	68.97	continuously developing embryos
slide2	stage IV	93.42	continuously developing embryos
slide2	stage IV	68	continuously developing embryos
slide2	stage IV	97	continuously developing embryos
slide2	stage IV	93.42	continuously developing embryos
slide2	stage IV	94.87	continuously developing embryos
slide2	stage IV	64.64	continuously developing embryos
slide2	stage IV	48.83	continuously developing embryos
slide2	stage IV	96.12	continuously developing embryos
slide2	stage IV	58.65	continuously developing embryos
slide2	stage IV	83.24	continuously developing embryos
slide2	stage IV	48.54	continuously developing embryos
slide2	stage IV	72.96	continuously developing embryos
slide2	stage IV	97.25	continuously developing embryos
slide2	stage IV	75.13	continuously developing embryos
slide2	stage IV	64.547	continuously developing embryos
slide2	stage IV	78.87	continuously developing embryos
slide2	stage IV	59	continuously developing embryos
slide2	stage IV	79	continuously developing embryos
slide2	stage IV	58.469	continuously developing embryos
slide2	stage IV	53.19	continuously developing embryos
slide2	stage IV	62.17	continuously developing embryos
slide2	stage IV	99.05	continuously developing embryos
slide2	stage IV	49.21	continuously developing embryos
slide2	stage IV	45.46	continuously developing embryos
slide2	stage IV	81.4	continuously developing embryos
slide2	stage IV	97.16	continuously developing embryos
slide2	stage IV	83	continuously developing embryos
slide2	stage IV	48	continuously developing embryos
slide2	stage IV	80.38	continuously developing embryos
slide2	stage IV	84.22	continuously developing embryos
slide2	stage IV	71.27	continuously developing embryos
slide2	stage IV	97.59	continuously developing embryos
slide2	stage IV	79.67	continuously developing embryos
slide2	stage IV	89.34	continuously developing embryos
slide2	stage IV	98.79	continuously developing embryos
slide2	stage IV	66.37	continuously developing embryos
slide2	stage IV	64.59	continuously developing embryos
slide2	stage IV	40.693	continuously developing embryos
slide2	stage IV	51.03	continuously developing embryos
slide2	stage IV	90.56	continuously developing embryos
slide2	stage IV	69.85	continuously developing embryos
slide2	stage IV	54.79	continuously developing embryos
slide2	stage IV	46.67	continuously developing embryos
slide2	stage IV	63.4	continuously developing embryos
slide2	stage IV	74.32	continuously developing embryos
slide2	stage IV	53.01	continuously developing embryos
slide2	stage IV	66.69	continuously developing embryos
slide2	stage IV	54.08	continuously developing embryos
slide2	stage IV	79	continuously developing embryos
slide2	stage IV	84.479	continuously developing embryos
slide2	stage IV	72.02	continuously developing embryos
slide2	stage IV	84.42	continuously developing embryos
slide2	stage IV	53.27	continuously developing embryos
slide2	stage IV	64.76	continuously developing embryos
slide2	stage IV	51.03	continuously developing embryos
slide9	stage III	77.917	continuously developing embryos
slide9	stage III	39.613	continuously developing embryos
slide9	stage III	38.249	continuously developing embryos
slide9	stage III	53.232	continuously developing embryos
slide9	stage III	66.093	continuously developing embryos
slide9	stage III	65.785	continuously developing embryos
slide9	stage III	57.764	continuously developing embryos
slide9	stage III	83.62	continuously developing embryos
slide9	stage III	76.426	continuously developing embryos
slide9	stage III	84.316	continuously developing embryos
slide9	stage III	86.252	continuously developing embryos
slide9	stage III	93.103	continuously developing embryos
slide9	stage III	64.041	continuously developing embryos
slide9	stage III	84.266	continuously developing embryos
slide9	stage III	78.797	continuously developing embryos
slide9	stage III	86.088	continuously developing embryos
slide9	stage III	74.896	continuously developing embryos
slide9	stage III	76.858	continuously developing embryos
slide9	stage III	73.642	continuously developing embryos
slide9	stage III	90.953	continuously developing embryos
slide9	stage III	94.677	continuously developing embryos
slide9	stage III	93.324	continuously developing embryos
slide9	stage III	89.337	continuously developing embryos
slide9	stage III	92.438	continuously developing embryos
slide9	stage III	94.75	continuously developing embryos
slide9	stage III	85.533	continuously developing embryos
slide9	stage III	83.587	continuously developing embryos
slide9	stage III	76.76	continuously developing embryos
slide9	stage III	85.298	continuously developing embryos
slide9	stage III	87.142	continuously developing embryos
slide9	stage III	89.584	continuously developing embryos
slide9	stage III	86.023	continuously developing embryos
slide9	stage III	90.727	continuously developing embryos
slide9	stage III	98.373	continuously developing embryos
slide9	stage III	92.571	continuously developing embryos
slide9	stage III	93.602	continuously developing embryos
slide9	stage III	94.048	continuously developing embryos
slide9	stage III	95.786	continuously developing embryos
slide9	stage III	92.849	continuously developing embryos
slide9	stage III	95.646	continuously developing embryos
slide9	stage III	99.315	continuously developing embryos
slide9	stage III	86.817	continuously developing embryos
slide9	stage III	92.071	continuously developing embryos
slide9	stage III	95.185	continuously developing embryos
slide9	stage III	95.577	continuously developing embryos
slide9	stage III	96.311	continuously developing embryos
slide9	stage III	90.671	continuously developing embryos
slide9	stage III	92.554	continuously developing embryos
slide9	stage III	96.153	continuously developing embryos
slide9	stage III	96.526	continuously developing embryos
slide9	stage III	79.374	continuously developing embryos
slide9	stage III	90.394	continuously developing embryos
slide9	stage III	92.275	continuously developing embryos
slide9	stage III	93.439	continuously developing embryos
slide9	stage III	93.22	continuously developing embryos
slide9	stage III	96.627	continuously developing embryos
slide9	stage III	89.859	continuously developing embryos
slide9	stage III	90.594	continuously developing embryos
slide9	stage III	96.427	continuously developing embryos
slide9	stage III	96.797	continuously developing embryos
slide9	stage III	96.998	continuously developing embryos
slide9	stage III	97.097	continuously developing embryos
slide9	stage III	97.475	continuously developing embryos
[truncated: 402 more rows]

## Sheet: KW-Intensity
Table 3: Comparison of H3K9me3 fluorescence intensity between different groups.
Kruskal-Wallis chi-squared = 771.58, df = 5, p-value < 2.2e-16
	stage II	stage III	stage IV	pred. II	d. III
stage III	0.4327	-	-	-	-
stage IV	0.0018	< 2e-16	-	-	-
pred. II	2.2e-11	< 2e-16	3.7e-08	-	-
d. III	< 2e-16	< 2e-16	< 2e-16	< 2e-16
postd. I	0.2331	6.9e-11	0.5926	1.7e-09	< 2e-16
Table 4: Comparison of H3K9ac fluorescence intensity between different groups.
Kruskal-Wallis chi-squared = 879.3, df = 5, p-value < 2.2e-16
	stage II	stage III	stage IV	pred. II	d. III
stage III	5.6e-13	-	-	-	-
stage IV	0.0056	3.0e-08	-	-	-
pred. II	8.6e-13	0.0870	2.9e-08	-	-
d. III	< 2e-16	< 2e-16	< 2e-16	< 2e-16	-
postd. I	< 2e-16	< 2e-16	< 2e-16	0.0288	< 2e-16

## Sheet: KAT2A
Table 5: P-values for the comparison of KAT2A gene expression between different groups in continuously developing embryos.
	stage I	stage II	stage III	stage IV	stage V	stage VI
stage I
stage II	0.00821348
stage III	0.00177048	1
stage IV	0.0001	0.0618585	0.0109862
stage V	0.0517	0.0774807	0.0212299	0.228627
stage VI	0.0451	0.00249048	0.0236115	0.0568131	0.437687
Table 6: P-values for the comparison of KAT2A gene expression between different groups in diapause-interrupted embryos.
	pred. I	pred. II	pred. III	d. I	d. II	d. III	postd. I	postd. II	postd. III
pred. I
pred. II	0.0122242
pred. III	0.0323934	0.389759
d. I	0.146377	0.00129747	0.152746
d. II	0.0398981	0.0330048	0.0803575	0.402892
d. III	0.061582	0.111853	0.0141194	0.516605	0.683665
postd. I	0.0872627	0.498056	0.843097	0.287927	0.25209	0.129262
postd. II	0.0084	0.17024	0.00139289	0.0270312	0.00784517	0.00276791	0.0326139
postd. III	1e-05	0.033458	0.0203884	0.00795175	0.00362008	0.00670398	0.0528396	0.241487
Table 7: P-values for the comparison of KAT2A gene expression between continuously developing embryos and diapause-interrupted embryos.
group		group	p-values
pred. I	vs.	stage I	0.0231
pred. II	vs.	stage II	0.0614
pred. III	vs.	stage III	0.0186
d. I	vs.	stage III	0.0037
d. II	vs.	stage III	0.0016
d. III	vs.	stage III	0.0077
postd. I	vs.	stage IV	0.1442
postd. II	vs.	stage V	0.0728
postd. III	vs.	stage VI	0.0383

## Sheet: SUV39
Table 8: P-values for the comparison of Suv39h1 gene expression between different groups in continuously developing embryos.
	stage I	stage II	stage III	stage IV	stage V	stage VI
stage I
stage II	0.0537598
stage III	0.0610173	0.124686
stage IV	0.162596	0.0385341	0.0798867
stage V	0.00860368	0.0170862	0.0103323	0.0558222
stage VI	0.14258	0.0720939	0.108414	0.137351	0.6623
Table 9: P-values for the comparison of Suv39h1 gene expression between different groups in diapause-interrupted embryos.
	pred. I	pred. II	pred. III	d. I	d. II	d. III	postd. I	postd. II	postd. III
pred. I
pred. II	0.456507
pred. III	0.0522119	0.111522
d. I	0.00599581	0.00600512	0.225359
d. II	0.000683359	0.00382252	0.0803573	0.0830507
d. III	0.0143101	0.00731666	0.495221	0.285729	0.0904878
postd. I	0.0909772	0.0698336	0.154423	0.00258561	0.00221625	0.0216912
postd. II	0.0901	0.116535	0.432808	0.11999	0.0535971	0.0611367	0.246452
postd. III	0.3015	0.991743	0.0416584	0.00991807	0.0015476	0.0311919	0.323977	0.142976
Table 10: P-values for the comparison of Suv39h1 gene expression between continuously developing embryos and diapause-interrupted embryos.
group		group	p-values
pred. I	vs.	stage I	0.2827
pred. II	vs.	stage II	0.1864
pred. III	vs.	stage III	0.0299
d. I	vs.	stage III	0.0061
d. II	vs.	stage III	0.0008
d. III	vs.	stage III	0.0206
postd. I	vs.	stage IV	0.7565
postd. II	vs.	stage V	0.3096
postd. III	vs.	stage VI	0.1764

## Sheet: Gene Exp. in Conti. devel.
Table 11: Expression of Kat2a and Suv39h1 in continuously developing embryos across developmental stages. Gene expression was normalized to reference gene tbp and is presented as fold-change relative to stage I.
gene	stage	TE	TC	HE	HC	TE.HE	TC.HC	TE.HE_TC.HC	efficiency	fold change	log2 fold change
KAT2A	stage II	20.81	23.06	20.75	20.99	0.06	2.07	-2.01	1.87	3.51886	1.81511
KAT2A	stage II	20.7	23.47	20.07	21.36	0.63	2.11	-1.48	1.87	2.52537	1.3365
KAT2A	stage II	21.33	23.41	20.72	21.15	0.61	2.26	-1.65	1.87	2.80892	1.49001
KAT2A	stage VI	22.81	23.06	21.49	20.99	1.32	2.07	-0.75	1.87	1.59912	0.677279
KAT2A	stage VI	24.24	23.47	22.46	21.36	1.78	2.11	-0.33	1.87	1.22944	0.298003
KAT2A	stage VI	23.18	23.41	21.51	21.15	1.67	2.26	-0.59	1.87	1.44673	0.532793
KAT2A	stage III	21.41	23.06	20.91	20.99	0.5	2.07	-1.57	1.87	2.67172	1.41777
KAT2A	stage III	21.15	23.47	20.81	21.36	0.34	2.11	-1.77	1.87	3.02803	1.59838
KAT2A	stage III	20.98	23.41	20.52	21.15	0.46	2.26	-1.8	1.87	3.08542	1.62547
KAT2A	stage IV	21.78	23.06	20.78	20.99	1	2.07	-1.07	1.87	1.95376	0.966251
KAT2A	stage IV	21.58	23.47	20.57	21.36	1.01	2.11	-1.1	1.87	1.99079	0.993342
KAT2A	stage IV	20.52	23.41	19.34	21.15	1.18	2.26	-1.08	1.87	1.96602	0.975281
KAT2A	stage V	21.26	23.06	19.73	20.99	1.53	2.07	-0.54	1.87	1.40215	0.487641
KAT2A	stage V	21.21	23.47	19.74	21.36	1.47	2.11	-0.64	1.87	1.49272	0.577944
KAT2A	stage V	21.82	23.41	20.69	21.15	1.13	2.26	-1.13	1.87	2.02853	1.02043
Suv39h1	stage II	21.18	22.55	20.75	20.99	0.43	1.56	-1.13	1.85	2.00403	1.0029
Suv39h1	stage II	21.02	22.8	20.07	21.36	0.95	1.44	-0.49	1.85	1.35181	0.434887
Suv39h1	stage II	21.6	22.74	20.72	21.15	0.88	1.59	-0.71	1.85	1.54772	0.630143
Suv39h1	stage IV	24.02	22.55	21.49	20.99	2.53	1.56	0.97	1.85	0.550609	-0.8609
Suv39h1	stage IV	24.48	22.8	22.46	21.36	2.02	1.44	0.58	1.85	0.699907	-0.514765
Suv39h1	stage IV	25.53	22.74	21.51	21.15	4.02	1.59	2.43	1.85	0.224271	-2.15669
Suv39h1	stage III	21.86	22.55	20.91	20.99	0.95	1.56	-0.61	1.85	1.45537	0.54139
Suv39h1	stage III	22.02	22.8	20.81	21.36	1.21	1.44	-0.23	1.85	1.15199	0.204131
Suv39h1	stage III	21.52	22.74	20.52	21.15	1	1.59	-0.59	1.85	1.43758	0.52364
Suv39h1	stage IV	22.55	22.55	20.78	20.99	1.77	1.56	0.21	1.85	0.878808	-0.18638
Suv39h1	stage IV	22.22	22.8	20.57	21.36	1.65	1.44	0.21	1.85	0.878808	-0.18638
Suv39h1	stage IV	21.68	22.74	19.34	21.15	2.34	1.59	0.75	1.85	0.630407	-0.665644
Suv39h1	stage V	23.25	22.55	19.73	20.99	3.52	1.56	1.96	1.85	0.299463	-1.73955
Suv39h1	stage V	22.79	22.8	19.74	21.36	3.05	1.44	1.61	1.85	0.37141	-1.42892
Suv39h1	stage V	23.71	22.74	20.69	21.15	3.02	1.59	1.43	1.85	0.414901	-1.26916
Gene being Tested Experimental (TE), Gene being Tested Control (TC), Housekeeping Gene Experimental (HE), and Housekeeping Gene Control (HC).

## Sheet: Gene Exp. in Dia. Embryo
Table 12: Expression of Kat2a and Suv39h1 in diapause-interrupted embryos across developmental stages. Gene expression was normalized to reference gene tbp and is presented as fold-change relative to stage I.
	gene	stage	TE	TC	HE	HC	TE.HE	TC.HC	TE.HE_TC.HC	efficiency	fold change	log2 fold change
	KAT2A	pred. II	22.6	23.21	21.07	20.24	1.53	2.97	-1.44	1.87	2.46293	1.30038
	KAT2A	pred. II	22.53	23.05	21.36	20.3	1.17	2.75	-1.58	1.87	2.6885	1.4268
	KAT2A	pred. II	23.49	23.43	21.76	20.63	1.73	2.8	-1.07	1.87	1.95376	0.966251
	KAT2A	pred. III	23.9	23.21	22.18	20.24	1.72	2.97	-1.25	1.87	2.18676	1.1288
	KAT2A	pred. III	23.94	23.05	21.84	20.3	2.1	2.75	-0.65	1.87	1.50209	0.586975
	KAT2A	pred. III	23.99	23.43	22.37	20.63	1.62	2.8	-1.18	1.87	2.09302	1.06559
	KAT2A	d. I	24.68	23.21	22.22	20.24	2.46	2.97	-0.51	1.87	1.37607	0.46055
	KAT2A	d. I	24.43	23.05	22.21	20.3	2.22	2.75	-0.53	1.87	1.3934	0.47861
	KAT2A	d. I	24.8	23.43	22.05	20.63	2.75	2.8	-0.05	1.87	1.03179	0.0451519
	KAT2A	d. II	23.85	23.21	21.6	20.24	2.25	2.97	-0.72	1.87	1.56937	0.650188
	KAT2A	d. II	23.96	23.05	21.62	20.3	2.34	2.75	-0.41	1.87	1.29257	0.370246
	KAT2A	d. II	24.05	23.43	21.65	20.63	2.4	2.8	-0.4	1.87	1.28451	0.361215
	KAT2A	d. III	24.15	23.21	21.88	20.24	2.27	2.97	-0.7	1.87	1.54985	0.632127
	KAT2A	d. III	23.74	23.05	21.27	20.3	2.47	2.75	-0.28	1.87	1.19156	0.252851
	KAT2A	d. III	23.74	23.43	21.7	20.63	2.04	2.8	-0.76	1.87	1.60916	0.686309
	KAT2A	postd. I	22.39	23.21	20.6	20.24	1.79	2.97	-1.18	1.87	2.09302	1.06559
	KAT2A	postd. I	22.13	23.05	19.76	20.3	2.37	2.75	-0.38	1.87	1.26853	0.343155
	KAT2A	postd. I	21.24	23.43	19.86	20.63	1.38	2.8	-1.42	1.87	2.43229	1.28231
	KAT2A	postd. II	22.18	23.21	21.44	20.24	0.74	2.97	-2.23	1.87	4.03838	2.01378
	KAT2A	postd. II	21.59	23.05	20.46	20.3	1.13	2.75	-1.62	1.87	2.75666	1.46292
	KAT2A	postd. II	21.58	23.43	20.83	20.63	0.75	2.8	-2.05	1.87	3.60807	1.85123
	KAT2A	postd. III	22.1	23.21	21.38	20.24	0.72	2.97	-2.25	1.87	4.08925	2.03184
	KAT2A	postd. III	22.37	23.05	21.84	20.3	0.53	2.75	-2.22	1.87	4.01318	2.00474
	KAT2A	postd. III	21.73	23.43	21.2	20.63	0.53	2.8	-2.27	1.87	4.14076	2.0499
	Suv39h1	pred. II	23	21.67	21.07	20.24	1.93	1.43	0.5	1.85	0.735215	-0.443763
	Suv39h1	pred. II	22.72	21.74	21.36	20.3	1.36	1.44	-0.08	1.85	1.05045	0.071002
	Suv39h1	pred. II	22.97	21.78	21.76	20.63	1.21	1.15	0.06	1.85	0.963762	-0.0532515
	Suv39h1	pred. III	24.69	21.67	22.18	20.24	2.51	1.43	1.08	1.85	0.514582	-0.958527
	Suv39h1	pred. III	25.8	21.74	21.84	20.3	3.96	1.44	2.52	1.85	0.212191	-2.23656
	Suv39h1	pred. III	25.19	21.78	22.37	20.63	2.82	1.15	1.67	1.85	0.357951	-1.48217
	Suv39h1	d. I	26.56	21.67	22.22	20.24	4.34	1.43	2.91	1.85	0.166928	-2.5827
	Suv39h1	d. I	26.03	21.74	22.21	20.3	3.82	1.44	2.38	1.85	0.231276	-2.11231
	Suv39h1	d. I	26.31	21.78	22.05	20.63	4.26	1.15	3.11	1.85	0.147603	-2.7602
	Suv39h1	d. II	26.27	21.67	21.6	20.24	4.67	1.43	3.24	1.85	0.136258	-2.87558
	Suv39h1	d. II	26.21	21.74	21.62	20.3	4.59	1.44	3.15	1.85	0.144015	-2.7957
	Suv39h1	d. II	26.24	21.78	21.65	20.63	4.59	1.15	3.44	1.85	0.120484	-3.05309
	Suv39h1	d. III	26.04	21.67	21.88	20.24	4.16	1.43	2.73	1.85	0.186475	-2.42294
	Suv39h1	d. III	24.93	21.74	21.27	20.3	3.66	1.44	2.22	1.85	0.255199	-1.97031
	Suv39h1	d. III	24.64	21.78	21.7	20.63	2.94	1.15	1.79	1.85	0.332478	-1.58867
	Suv39h1	postd. I	22.73	21.67	20.6	20.24	2.13	1.43	0.7	1.85	0.650099	-0.621268
	Suv39h1	postd. I	21.38	21.74	19.76	20.3	1.62	1.44	0.18	1.85	0.895177	-0.159755
	Suv39h1	postd. I	21.56	21.78	19.86	20.63	1.7	1.15	0.55	1.85	0.712944	-0.488139
	Suv39h1	postd. II	24.45	21.67	21.44	20.24	3.01	1.43	1.58	1.85	0.378328	-1.40229
	Suv39h1	postd. II	23.63	21.74	20.46	20.3	3.17	1.44	1.73	1.85	0.344979	-1.53542
	Suv39h1	postd. II	22.43	21.78	20.83	20.63	1.6	1.15	0.45	1.85	0.758181	-0.399386
	Suv39h1	postd. III	22.74	21.67	21.38	20.24	1.36	1.43	-0.07	1.85	1.044	0.0621268
	Suv39h1	postd. III	23.54	21.74	21.84	20.3	1.7	1.44	0.26	1.85	0.852188	-0.230757
	Suv39h1	postd. III	22.63	21.78	21.2	20.63	1.43	1.15	0.28	1.85	0.841767	-0.248507
Gene being Tested Experimental (TE), Gene being Tested Control (TC), Housekeeping Gene Experimental (HE), and Housekeeping Gene Control (HC).
