# Supplementary material for: Daphnia magna diapause-interrupted embryogenesis has changes in histone modifications at H3K9
Source: Epigenetics Chromatin. 2026 Jan 24;19:7. doi: 10.1186/s13072-025-00658-7 (PMC12849332; doi:10.1186/s13072-025-00658-7)
Supplement: Supplementary file 2 — Supplementary material 2. [file 13072_2025_658_MOESM2_ESM.xlsx]

## Sheet: Tabelle1
Table 1: BLASTP alignment results between the Daphnia KAT2A protein (GenBank: JAL71777.1) and its orthologs in other species.
Species	Protein Accession	max Score	Total Score	Query Cover	E-value	Identities	Positives	Gaps
Mus caroli	NCBI Reference Sequence: XP_021031278.1	914	914	0.97	0	442/766(58%)	576/766(75%)	17/766(2%)
Mus musculus	NCBI Reference Sequence: NP_064388.2	912	912	0.97	0	441/763(58%)	579/763(75%)	14/763(1%)
Homo sapiens	NCBI Reference Sequence:XP_006721881.1	580	580	0.6	0	281/480(59%)	363/480(75%)	13/480(2%)
Homo sapiens	UniProtKB/Swiss-Prot: Q92830.3	916	916	0.97	0	445/765(58%)	581/765(75%)	16/765(2%)
Drosophila sulfurigaster albostrigata	NCBI Reference Sequence: XP_062130489.1	753	753	0.97	0	375/774(48%)	512/774(66%)	37/774(4%)
Drosophila albomicans	NCBI Reference Sequence: XP_034103244.1	750	750	0.97	0	372/771(48%)	508/771(65%)	31/771(4%)
Table 2: BLASTP alignment results between the Daphnia SUV39H1 protein ( GenBank: JAM35575.1) and its orthologs in other species.
Species	Protein Accession	max Score	Total Score	Query Cover	E-value	Identities	Positives	Gaps
Homo sapiens	GenBank: CAG46546.1	273	273	0.62	1e-90	148/373(40%)	206/373(55%)	72/373(19%)
Homo sapiens	GenBank: EAW50757.1	273	273	0.62	2e-90	148/373(40%)	206/373(55%)	72/373(19%)
Mus musculus	UniProtKB/Swiss-Prot: O54864.1	281	281	0.85	7e-94	168/488(34%)	246/488(50%)	128/488(26%)
Mus musculus	NCBI Reference Sequence: NP_001345166.1	279	279	0.85	4e-93	168/491(34%)	246/491(50%)	131/491(26%)
Drosophila melanogaster	NCBI Reference Sequence: NP_524357.2	228	228	0.85	3e-71	159/487(33%)	242/487(49%)	79/487(16%)
Drosophila melanogaster	GenBank: AAF55154.1	228	228	0.85	3e-71	159/487(33%)	242/487(49%)	79/487(16%)
